# Supplementary material for: Oil yield prediction for sunflower hybrid selection using different machine learning algorithms
Source: Sci Rep. 2023 Oct 17;13:17611. doi: 10.1038/s41598-023-44999-3 (PMC10582183; doi:10.1038/s41598-023-44999-3)
Supplement: Supplementary file 1 — Supplementary Information. [file 41598_2023_44999_MOESM1_ESM.xlsx]

## Sheet: 2018
HYBRID	LOCALITY	REP.	S.YIELD	O.CONTENT	O.YIELD		Lino	Imi	Clp	SU	Ol	Konzumni	rani	srednji	kasni	Or	Pl
1	1	1	2685.96	43.71	1174.03		+	-	-	-	-	-		+		+	-	1
2	1	1	3969.64	45.36	1800.63		+	-	-	-	-	-		+		+	-	2
3	1	1	4032.08	47.54	1916.85		+	-	-	-	-	-		+		+	-	3
4	1	1	2969.09	47.27	1403.49		+	-	-	-	-	-		+		+	-	4
5	1	1	3990.38	44.26	1766.14		+	-	-	-	-	-		+		+	-	5
6	1	1	4171.2	45.62	1902.9		+	-	-	-	-	-		+		+	-	6
7	1	1	2436.84	45.95	1119.73		+	-	-	-	-	-		+		+	-	7
8	1	1	3073.64	48.14	1479.65		+	-	-	-	-	-		+		+	-	8
9	1	1	2219.67	49.06	1088.97		+	-	-	-	-	-		+		+	-	9
10	1	1	2535.14	46.32	1174.28		+	-	-	-	-	-			+	+	-	10
11	1	1	2997.01	46.08	1381.02		+	-	-	-	-	-		+		+	+	11
12	1	1	3471.9	45.72	1587.35		+	-	-	-	-	-		+		+	-	12
13	1	1	3514.29	43	1511.14		+	-	-	-	-	-			+	+	-	13
14	1	1	4775.5	39.99	1909.72		+	-	-	-	-	-		+		+	-	14
15	1	1	2626.92	43.52	1143.23		+	-	-	-	-	-		+		+	-	15
16	1	1	2803.78	46.09	1292.26		+	-	-	-	-	-			+	-	-	16
17	1	1	4345.78	40.76	1771.34		+	-	-	-	-	-		+		+	-	17
18	1	1	4033.23	39.76	1603.61		+	-	-	-	-	-		+		+	-	18
19	1	1	3416.36	39.03	1333.41		+	-	-	-	-	-		+		+	+	19
20	1	1	3287.52	41.89	1377.14		+	-	-	-	-	-		+		-	-	20
21	1	1	4453.14	36.1	1607.58		+	-	-	-	-	-		+		+	+	21
22	1	1	4242.62	41.98	1781.05		+	-	-	-	-	-		+		+	+	22
23	1	1	3289.77	50.79	1670.87		+	-	-	-	-	-		+		+	-
24	1	1	3106.28	44.13	1370.8		+	-	-	-	-	-	+			+	+
25	1	1	3409.68	44.59	1520.38		+	-	-	-	-	-		+		+	-
26	1	1	4419.92	41.99	1855.92		+	-	-	-	-	-		+		+	-	23
27	1	1	5833.71	44.96	2622.84		+	-	-	-	-	-		+		+	-	24
28	1	1	2168.26	41.03	889.638		+	-	-	-	-	-		+		+	-	25
29	1	1	3335.35	45.14	1505.57		+	-	-	-	-	-		+		+	-	26
30	1	1	3642.35	46.82	1705.35		+	-	-	-	-	-		+		+	-	27
31	1	1	4029.8	43.32	1745.71		+	-	-	-	-	-		+		+	-	28
32	1	1	3292.31	40.88	1345.9		+	-	-	-	-	-		+		+	-	29
33	1	1	3680.04	44.93	1653.44		+	-	-	-	-	-		+		+	-	30
34	1	1	4247.91	42.16	1790.92		+	-	-	-	-	-		+		+	-	31
35	1	1	4688.86	44.17	2071.07		+	-	-	-	-	-		+		+	-	32
36	1	1	3528.17	43.74	1543.22		+	-	-	-	-	-		+		+	-	33
37	1	1	4411.31	41.14	1814.81		+	-	-	-	-	-		+		+	-	34
38	1	1	4577.99	46.46	2126.93		+	-	-	-	-	-		+		+	-	35
39	1	1	4267.32	45.66	1948.46		+	-	-	-	-	-		+		+	+	36
40	1	1	4855.06	45.7	2218.76		+	-	-	-	-	-		+		-	+	37
41	1	1	4508.73	45.44	2048.76		+	-	-	-	-	-	+			+	-	38
42	1	1	4689.94	39.55	1854.87		+	-	-	-	-	-		+		+	+	39
43	1	1	4525.25	39.3	1778.42		+	-	-	-	-	-		+		+	+	40
44	1	1	4632.88	45.47	2106.57		+	-	-	-	-	-		+		+	-	41
45	1	1	3606.55	46.38	1672.72		+	-	-	-	-	-		+		+	-	42
46	1	1	4127.7	46.88	1935.06		+	-	-	-	-	-		+		+	-	43
47	1	1	4206.04	47.95	2016.8		+	-	-	-	-	-		+		+	-	44
48	1	1	2184.78	51.06	1115.55		+	-	-	-	-	-		+		+	-
49	1	1	3256.18	45.48	1480.91		+	-	-	-	-	-	+			+	+
50	1	1	3895.53	45.36	1943.82		+	-	-	-	-	-		+		+	-
51	1	1	5756.79	42.46	2444.33		+	-	-	-	-	-		+		+	-	45
52	1	1	6567.96	46.74	3069.86		+	-	-	-	-	-		+		+	-	46
53	1	1	3784.29	48.9	1850.52		+	-	-	-	-	-		+		+	-	47
54	1	1	4765.28	44.87	2138.18		+	-	-	-	-	-		+		+	+	48
55	1	1	4952.02	45.92	2273.97		+	-	-	-	-	-		+		+	+	49
56	1	1	3063.43	43.02	1317.89		+	-	-	-	-	-		+		+	+	50
57	1	1	3504.82	46.18	1618.52		+	-	-	-	-	-		+		+	+	51
58	1	1	4132.39	41.55	1717.01		+	-	-	-	-	-		+		-	+	52
59	1	1	4135.19	43.85	1813.28		+	-	-	-	-	-		+		+	+	53
60	1	1	3212.25	49.64	1594.56		+	-	-	-	-	-			+	+	+	54
61	1	1	3519.45	46.93	1651.68		+	-	-	-	-	-			+	+	+	55
62	1	1	4766.89	52.08	2482.6		+	-	-	-	-	-			+	+	+	56
63	1	1	5257.21	52.26	2747.42		+	-	-	-	-	-		+		+	-	57
64	1	1	4117.17	47.98	1975.42		+	-	-	-	-	-		+		+	+	58
65	1	1	3936.37	48.88	1924.1		+	-	-	-	-	-		+		+	-	59
66	1	1	4926.2	52.43	2582.8		+	-	-	-	-	-		+		+	-	60
67	1	1	4835.76	48.83	2361.3		+	-	-	-	-	-		+		+	-	61
68	1	1	4398.76	50.42	2217.85		+	-	-	-	-	-		+		+	-	62
69	1	1	4424.38	48.3	2136.98		+	-	-	-	-	-		+		+	+	63
70	1	1	4942.58	49.18	2430.76		+	-	-	-	-	-		+		+	-	64
71	1	1	4790.28	49.03	2348.68		+	-	-	-	-	-		+		+	+	65
72	1	1	4424.22	44.67	1976.3		+	-	-	-	-	-		+		+	-	66
73	1	1	4692	50.45	2367.11		+	-	-	-	-	-		+		+	-
74	1	1	3560.96	44.45	1582.84		+	-	-	-	-	-	+			+	+
75	1	1	3619.89	46.63	1687.96		+	-	-	-	-	-		+		+	-
76	1	1	4937.08	47.76	2357.95		+	-	-	-	-	-		+		+	-	67
77	1	1	5185.69	47.9	2483.94		+	-	-	-	-	-		+		+	+	68
78	1	1	5098.62	50.98	2599.28		+	-	-	-	-	-		+		-	+	69
79	1	1	4853	45.83	2224.13		+	-	-	-	-	-		+		-	+	70
80	1	1	4916.01	49.87	2451.61		+	-	-	-	-	-		+		-	-	71
81	1	1	4346.38	49.74	2161.89		+	-	-	-	-	-		+		-	-	72
82	1	1	4521.25	47.73	2157.99		+	-	-	-	-	-		+		-	+	73
83	1	1	3833.74	45.52	1745.12		+	-	-	-	-	-		+		-	+	74
84	1	1	3945.99	48.98	1932.75		+	-	-	-	-	-		+		-	-	75
85	1	1	4136.59	48.49	2005.83		+	-	-	-	-	-		+		-	-	76
86	1	1	4758.56	47.14	2243.19		+	-	-	-	-	-		+		-	-	77
87	1	1	5227.6	46.2	2415.15		+	-	-	-	-	-		+		-	-	78
88	1	1	4722.61	48.97	2312.66		+	-	-	-	-	-		+		-	-	79
89	1	1	5639.16	45.21	2549.46		+	-	-	-	-	-			+	-	-	80
90	1	1	4171.69	47.97	2001.16		+	-	-	-	-	-			+	-	-	81
91	1	1	3395.03	48.54	1647.95		+	-	-	-	-	-			+	-	-	82
92	1	1	3487.9	45.17	1575.48		+	-	-	-	-	-			+	-	-	83
93	1	1	4465.39	42.04	1877.25		+	-	-	-	-	-		+		-	+	84
94	1	1	3102.01	46.72	1449.26		+	-	-	-	-	-		+		-	-	85
95	1	1	3882.3	46.17	1792.46		+	-	-	-	-	-		+		-	-	86
96	1	1	4720.62	50.27	2373.06		+	-	-	-	-	-		+		-	-	87
97	1	1	5175.2	48	2484.09		+	-	-	-	-	-		+		-	-	88
98	1	1	4287.49	50.88	2181.47		+	-	-	-	-	-		+		+	-
99	1	1	4547.2	46.05	2093.99		+	-	-	-	-	-	+			+	+
100	1	1	4720.77	45.74	2159.28		+	-	-	-	-	-		+		+	-
101	1	1	3181.65	47.47	1510.33		+	-	-	-	-	-		+		-	-	89
102	1	1	3870.12	47.84	1851.47		+	-	-	-	-	-		+		-	-	90
103	1	1	4911.2	46.82	2299.42		+	-	-	-	-	-		+		-	-	91
104	1	1	5033.25	47.9	2410.93		+	-	-	-	-	-		+		-	-	92
105	1	1	2670.57	48.49	1294.96		+	-	-	-	-	-		+		-	-	93
106	1	1	4514.13	47.71	2153.69		+	-	-	-	-	-		+		-	-	94
107	1	1	4736.24	46.24	2190.04		+	-	-	-	-	-		+		-	-	95
108	1	1	3203.87	46.69	1495.89		+	-	-	-	-	-		+		-	-	96
109	1	1	5371.24	47.88	2571.75		+	-	-	-	-	-		+		-	-	97
110	1	1	3356.42	44.67	1499.31		+	-	-	-	-	-		+		-	-	98
111	1	1	3930.45	47.2	1855.17		+	-	-	-	-	-		+		-	-	99
112	1	1	3442.38	45.85	1578.33		+	-	-	-	-	-		+		-	-	100
113	1	1	4321.76	44.58	1926.64		+	-	-	-	-	-			+	-	-	101
114	1	1	4066.85	49.27	2003.74		+	-	-	-	-	-			+	-	-	102
115	1	1	2869.17	47.42	1360.56		+	-	-	-	-	-			+	-	-	103
116	1	1	2906.84	45.92	1334.82		+	-	-	-	-	-		+		-	+	104
117	1	1	3310.93	44.65	1478.33		+	-	-	-	-	-		+		-	+	105
118	1	1	4062.39	46.22	1877.64		+	-	-	-	-	-		+		-	+	106
119	1	1	3822.55	42.68	1631.46		+	-	-	-	-	-		+		-	+	107
120	1	1	3828.06	50.47	1932.02		+	-	-	-	-	-		+		-	+	108
121	1	1	3491.21	47.19	1647.5		+	-	-	-	-	-		+		-	-	109
122	1	1	4288.15	45.84	1965.69		+	-	-	-	-	-		+		-	-	110
123	1	1	4758.62	49.14	2338.38		+	-	-	-	-	-		+		+	-
124	1	1	4106.77	44.22	1816.01		+	-	-	-	-	-	+			+	+
125	1	1	3432.47	46.77	1605.37		+	-	-	-	-	-		+		+	-
126	1	1	4425.39	47.15	2086.57		+	-	-	-	-	-		+		-	-	111
127	1	1	5175.28	48.56	2513.12		+	-	-	-	-	-		+		-	-	112
128	1	1	3515.18	48.43	1702.4		+	-	-	-	-	-		+		+	-	113
129	1	1	5271.42	48.64	2564.02		+	-	-	-	-	-		+		-	-	114
130	1	1	4588.84	47.87	2196.68		+	-	-	-	-	-		+		-	-	115
131	1	1	4885.84	49.24	2405.79		+	-	-	-	-	-		+		-	-	116
132	1	1	3507.98	49.4	1732.94		+	-	-	-	-	-		+		-	-	117
133	1	1	3760.19	49.41	1857.91		+	-	-	-	-	-		+		-	-	118
134	1	1	5294.04	43.01	2276.97		+	-	-	-	-	-		+		+	-	119
135	1	1	4098.43	48.71	1996.34		+	-	-	-	-	-		+		+	-	120
136	1	1	4044.38	48.09	1944.94		+	-	-	-	-	-			+	-	-	121
137	1	1	5165.45	48.09	2484.07		+	-	-	-	-	-		+		-	-	122
138	1	1	3929.63	48.18	1893.3		+	-	-	-	-	-		+		-	-	123
139	1	1	5634.04	51.74	2915.05		+	-	-	-	-	-			+	-	-	124
140	1	1	3185.52	43.85	1396.85		+	-	-	-	-	-		+		+	-	125
141	1	1	4984.3	42.44	2115.34		+	-	-	-	-	-		+		+	-	126
142	1	1	3259.36	41.43	1350.35		+	-	-	-	-	-		+		+	+	127
143	1	1	4529.06	47.97	2172.59		+	-	-	-	-	-		+		+	-	128
144	1	1	4601.3	47.12	2168.13		+	-	-	-	-	-		+		+	+	129
145	1	1	3227.92	44.26	1428.68		+	-	-	-	-	-		+		+	+	130
146	1	1	4674.09	44.67	2087.92		+	-	-	-	-	-		+		+	+	131
147	1	1	3890.08	46.37	1803.83		+	-	-	-	-	-		+		+	-	132
148	1	1	4588.24	50.75	2328.53		+	-	-	-	-	-		+		+	-
149	1	1	5124.64	42.58	2182.07		+	-	-	-	-	-	+			+	+
150	1	1	5074.29	46.27	2347.87		+	-	-	-	-	-		+		+	-
151	1	1	3258.63	43.05	1402.84		+	-	-	-	-	-		+		+	+	133
152	1	1	4623.31	46.44	2147.06		+	-	-	-	-	-		+		+	+	134
153	1	1	4920.85	43.83	2156.81		+	-	-	-	-	-		+		+	+	135
154	1	1	4418.58	40.43	1786.43		+	-	-	-	-	-		+		+	-	136
155	1	1	4332.13	40.4	1750.18		+	-	-	-	-	-		+		+	+	137
156	1	1	3305.89	47.86	1582.2		+	-	-	-	-	-		+		+	-	138
157	1	1	3543.78	44.97	1593.64		+	-	-	-	-	-		+		+	+	139
158	1	1	4651.91	47.93	2229.66		+	-	-	-	-	-		+		+	-	140
159	1	1	5955.22	46.59	2774.54		+	-	-	-	-	-		+		+	+	141
160	1	1	4887.4	48.09	2350.35		+	-	-	-	-	-			+	+	-	142
161	1	1	5098.92	47.31	2412.3		+	-	-	-	-	-			+	+	+	143
162	1	1	5096.47	48.02	2447.33		+	-	-	-	-	-			+	+	-	144
163	1	1	4848.63	44.98	2180.91		+	-	-	-	-	-			+	+	-	145
164	1	1	4744.14	45.59	2162.85		+	-	-	-	-	-			+	+	+	146
165	1	1	4864.72	45.2	2198.85		+	-	-	-	-	-			+	+	-	147
166	1	1	5343.3	45.25	2417.84		+	-	-	-	-	-			+	+	+	148
167	1	1	289.636	41.56	120.373		+	-	-	-	-	-		+		+	+	149
168	1	1	2469.57	40.98	1012.03		+	-	-	-	-	-		+		+	+	150
169	1	1	5063.55	42.2	2136.82		+	-	-	-	-	-		+		+	+	151
170	1	1	4720.24	43.34	2045.75		+	-	-	-	-	-		+		+	+	152
171	1	1	4457.8	42.31	1886.1		+	-	-	-	-	-		+		+	+	153
172	1	1	4038.3	42.94	1734.05		+	-	-	-	-	-		+		+	+	154
173	1	1	4281.31	49.14	2103.84		+	-	-	-	-	-		+		+	-
174	1	1	4194.51	44.89	1882.92		+	-	-	-	-	-	+			+	+
175	1	1	3944.27	45.83	1807.66		+	-	-	-	-	-		+		+	-
176	1	1	5630.82	41.77	2351.99		+	-	-	-	-	-		+		+	+	155
177	1	1	5022.48	41.12	2065.24		+	-	-	-	-	-		+		+	+	156
178	1	1	4734.77	42.91	2031.69		+	-	-	-	-	-		+		+	-	157
179	1	1	4811.04	46.98	2260.23		+	-	-	-	-	-		+		+	-	158
180	1	1	4470.96	43.25	1933.69		+	-	-	-	-	-		+		+	-	159
181	1	1	4844	40.45	1959.4		+	-	-	-	-	-		+		+	+	160
182	1	1	4659.91	40.49	1886.8		+	-	-	-	-	-		+		+	+	161
183	1	1	4066.06	41.2	1675.22		+	-	-	-	-	-		+		+	+	162
184	1	1	5842.92	45.17	2639.25		+	-	-	-	-	-		+		+	+	163
185	1	1	4134.92	42.76	1768.09		+	-	-	-	-	-		+		+	+	164
186	1	1	4578.37	40.05	1833.64		+	-	-	-	-	-		+		+	+	165
187	1	1	4838.25	39.46	1909.17		+	-	-	-	-	-		+		+	+	166
188	1	1	4872.6	43.46	2117.63		+	-	-	-	-	-		+		+	+	167
189	1	1	4137.94	42.61	1763.18		+	-	-	-	-	-		+		+	+	168
190	1	1	5100.56	46.16	2354.42		+	-	-	-	-	-		+		+	+	169
191	1	1	4387.91	42.98	1885.92		+	-	-	-	-	-		+		+	+	170
192	1	1	4917.06	42.36	2082.87		+	-	-	-	-	-		+		+	+	171
193	1	1	4959.3	41.01	2033.81		+	-	-	-	-	-		+		+	+	172
194	1	1	5171.17	42.65	2205.5		+	-	-	-	-	-		+		-	+	173
195	1	1	4874.48	42.2	2057.03		+	-	-	-	-	-	+			-	+	174
196	1	1	4001.66	44.44	1778.34		+	-	-	-	-	-		+		-	+	175
197	1	1	5299.92	42.68	2262		+	-	-	-	-	-		+		-	+	176
198	1	1	4215.02	49.21	2074.21		+	-	-	-	-	-		+		+	-
199	1	1	5026.81	43.59	2191.18		+	-	-	-	-	-	+			+	+
200	1	1	4915.44	44.95	2209.49		+	-	-	-	-	-		+		+	-
201	1	1	3763.1	41.6	1565.45		+	-	-	-	-	-		+		-	-	177
202	1	1	3793.87	42.5	1612.39		+	-	-	-	-	-		+		-	+	178
203	1	1	3591.4	41.17	1478.58		+	-	-	-	-	-		+		-	+	179
204	1	1	3356.4	47.34	1588.92		+	-	-	-	-	-		+		-	-	180
205	1	1	4840.06	45.81	2217.23		+	-	-	-	-	-		+		+	+	181
206	1	1	3904.38	46.15	1801.87		+	-	-	-	-	-	+			+	+	182
207	1	1	5019.63	46.26	2322.08		+	-	-	-	-	-		+		+	+	183
208	1	1	4123.58	43.51	1794.17		+	-	-	-	-	-		+		+	-	184
209	1	1	4917.03	45.34	2229.38		+	-	-	-	-	-		+		+	+	185
210	1	1	4134.64	42.9	1773.76		+	-	-	-	-	-		+		+	+	186
211	1	1	4224.78	46.88	1980.58		+	-	-	-	-	-		+		+	+	187
212	1	1	4084.3	48.42	1977.62		+	-	-	-	-	-		+		+	-	188
213	1	1	4416.13	46.48	2052.62		+	-	-	-	-	-		+		+	+	189
214	1	1	5273.86	50.22	2648.53		+	-	-	-	-	-		+		+	+	190
215	1	1	4640.59	50.6	2348.14		+	-	-	-	-	-		+		+	+	191
216	1	1	3714.88	49.09	1823.63		+	-	-	-	-	-		+		+	-	192
217	1	1	3743.96	45.47	1702.38		+	-	-	-	-	-		+		+	+	193
218	1	1	4301.88	45.41	1953.48		+	-	-	-	-	-		+		+	+	194
219	1	1	4659.06	48.71	2269.43		+	-	-	-	-	-		+		+	+	195
220	1	1	4493.14	44.95	2019.67		+	-	-	-	-	-		+		+	-	196
221	1	1	3639.54	42.51	1547.17		+	-	-	-	-	-		+		+	-	197
222	1	1	4337.4	44.28	1920.6		+	-	-	-	-	-		+		+	+	198
223	1	1	3993.02	49.88	1991.72		+	-	-	-	-	-		+		+	-
224	1	1	4706.5	45.98	2164.05		+	-	-	-	-	-	+			+	+
225	1	1	4845.58	45.42	2200.86		+	-	-	-	-	-		+		+	-
226	1	1	5073.65	50.62	2568.28		+	-	-	-	-	-		+		+	-	199
227	1	1	5060.44	47.37	2397.13		+	-	-	-	-	-		+		+	-	200
228	1	1	3761.44	46.95	1766		+	-	-	-	-	-		+		+	-	201
229	1	1	3756.69	47.84	1797.2		+	-	-	-	-	-		+		+	-	202
230	1	1	4056.72	46.18	1873.39		+	-	-	-	-	-		+		+	-	203
231	1	1	4264.68	44.95	1916.97		+	-	-	-	-	-		+		+	-	204
232	1	1	4719.41	45.44	2144.5		+	-	-	-	-	-		+		+	-	205
233	1	1	4466.22	49.2	2197.38		+	-	-	-	-	-		+		+	-	206
234	1	1	4715.82	49.57	2337.63		+	-	-	-	-	-		+		+	-	207
235	1	1	3611.72	46.53	1680.54		+	-	-	-	-	-		+		+	-	208
236	1	1	4086.84	45.91	1876.27		+	-	-	-	-	-		+		+	-	209
237	1	1	4099.98	46.37	1901.16		+	-	-	-	-	-		+		+	-	210
238	1	1	3735.22	45.34	1693.55		+	-	-	-	-	-		+		+	+	211
239	1	1	3984.02	47.62	1897.19		+	-	-	-	-	-		+		+	+	212
240	1	1	3952.49	47.77	1888.1		+	-	-	-	-	-		+		+	-	213
241	1	1	4811.3	50.97	2452.32		+	-	-	-	-	-		+		+	-	214
242	1	1	3394.52	49.12	1667.39		+	-	-	-	-	-		+		+	-	215
243	1	1	4325.33	51.05	2208.08		+	-	-	-	-	-		+		+	-	216
244	1	1	4501.22	49.13	2211.45		+	-	-	-	-	-		+		+	-	217
245	1	1	3984	45.7	1820.69		+	-	-	-	-	-		+		+	-	218
246	1	1	3927.37	47.73	1874.53		+	-	-	-	-	-		+		+	-	219
247	1	1	4662.16	48.86	2277.93		+	-	-	-	-	-		+		+	-	220
248	1	1	4564.42	49.32	2251.17		+	-	-	-	-	-		+		+	-
249	1	1	4403.39	45.86	2019.4		+	-	-	-	-	-	+			+	+
250	1	1	4966.96	47.23	2345.9		+	-	-	-	-	-		+		+	-
251	1	1	3174.92	45.71	1451.26		+	-	-	-	-	-		+		+	-	221
252	1	1	3000.19	43.8	1314.08		+	-	-	-	-	-		+		+	-	222
253	1	1	1283.75	40	513.5		+	-	-	-	-	-		+		+	-	223
254	1	1	2786.47	43.7	1217.69		+	-	-	-	-	-		+		+	-	224
255	1	1	1492.25	42.28	630.922		+	-	-	-	-	-		+		+	+	225
256	1	1	3241.95	45.02	1459.52		+	-	-	-	-	-		+		+	+	226
257	1	1	1387.64	45.04	624.993		+	-	-	-	-	-		+		+	+	227
258	1	1	2808.59	47.04	1321.16		+	-	-	-	-	-		+		+	+	228
259	1	1	2483.78	43.89	1090.13		+	-	-	-	-	-		+		+	+	229
260	1	1	4401.09	49.7	2187.34		+	-	-	-	-	-		+		+	-	230
261	1	1	2170.79	46.66	1012.89		+	-	-	-	-	-		+		+	+	231
262	1	1	4089.36	47.23	1931.4		+	-	-	-	-	-		+		+	+	232
263	1	1	3086.41	44.42	1370.98		+	-	-	-	-	-		+		+	+	233
264	1	1	2885.62	42.47	1225.52		+	-	-	-	-	-		+		+	+	234
265	1	1	2805.92	44.57	1250.6		+	-	-	-	-	-		+		+	+	235
266	1	1	4842.86	44.82	2170.57		+	-	-	-	-	-		+		+	-	236
267	1	1	3418.78	43.97	1503.24		+	-	-	-	-	-		+		+	+	237
268	1	1	2281.62	43.41	990.45		+	-	-	-	-	-		+		+	-	238
269	1	1	4851.68	45.66	2215.28		+	-	-	-	-	-	+			+	+	239
270	1	1	3360.72	47.29	1589.28		+	-	-	-	-	-		+		+	-	240
271	1	1	4299.04	45.08	1938.01		+	-	-	-	-	-		+		+	+	241
272	1	1	4232.21	46.66	1974.75		+	-	-	-	-	-		+		+	+	242
273	1	1	4043.14	48.93	1978.31		+	-	-	-	-	-	+			+	-
274	1	1	4742.38	43.29	2052.97		+	-	-	-	-	-		+		+	+
275	1	1	4477.06	44.02	1970.8		+	-	-	-	-	-		+		+	-
276	1	1	4405.35	44.23	1948.48		+	-	-	-	-	-		+		+	+	243
277	1	1	4129.39	40.44	1669.93		+	-	-	-	-	-		+		-	+	244
278	1	1	4021.72	44.83	1802.94		+	-	-	-	-	-		+		+	+	245
279	1	1	4340.24	40.93	1776.46		+	-	-	-	-	-		+		-	+	246
280	1	1	4864.72	48.17	2343.34		+	-	-	-	-	-			+	-	-	247
281	1	1	3305.04	45.43	1501.48		+	-	-	-	-	-		+		-	+	248
282	1	1	2809.5	43.62	1225.5		+	-	-	-	-	-		+		-	+	249
283	1	1	4195.51	40.65	1705.47		+	-	-	-	-	-		+		-	+	250
284	1	1	3739.8	45.9	1716.57		+	-	-	-	-	-		+		-	+	251
285	1	1	4413.34	42.55	1877.88		+	-	-	-	-	-		+		-	+	252
286	1	1	3256	44.84	1459.99		+	-	-	-	-	-		+		+	+	253
287	1	1	2981.83	43.14	1286.36		+	-	-	-	-	-		+		+	+	254
288	1	1	4562.35	45.7	2084.99		+	-	-	-	-	-		+		+	+	255
289	1	1	2372.64	41.09	974.918		+	-	-	-	-	-		+		+	+	256
290	1	1	3445.08	46.08	1587.49		+	-	-	-	-	-		+		+	+	257
291	1	1	3189.96	44.22	1410.6		+	-	-	-	-	-		+		+	+	258
292	1	1	3253.87	45.57	1482.79		+	-	-	-	-	-		+		+	+	259
293	1	1	2911.74	42.88	1248.56		+	-	-	-	-	-		+		+	+	260
294	1	1	3862.59	46.97	1814.26		+	-	-	-	-	-		+		+	+	261
295	1	1	2217.74	41.86	928.347		+	-	-	-	-	-		+		+	+	262
296	1	1	2354.75	46.59	1097.08		+	-	-	-	-	-		+		+	+	263
297	1	1	3304.71	44.95	1485.47		+	-	-	-	-	-		+		+	+	264
298	1	1	3109.22	46.58	1448.28		+	-	-	-	-	-		+		+	-
299	1	1	3887.67	43.65	1696.97		+	-	-	-	-	-	+			+	+
300	1	1	2916.54	42.5	1239.53		+	-	-	-	-	-		+		+	-
301	1	1	4443.23	46.95	2086.1		+	-	-	-	-	-		+		+	+	265
302	1	1	3042.97	45.66	1389.42		+	-	-	-	-	-		+		+	+	266
303	1	1	4147.09	48.06	1993.09		+	-	-	-	-	-		+		+	+	267
304	1	1	5088.43	47.14	2398.68		+	-	-	-	-	-		+		+	+	268
305	1	1	3244.67	43.09	1398.13		+	-	-	-	-	-	+			+	+	269
306	1	1	3471.76	41.97	1457.1		+	-	-	-	-	-	+			+	+	270
307	1	1	3545.75	41.68	1477.87		+	-	-	-	-	-	+			+	+	271
308	1	1	3110.87	39.8	1238.12		+	-	-	-	-	-	+			+	+	272
309	1	1	2858.23	40.01	1143.58		+	-	-	-	-	-	+			+	+	273
310	1	1	4054.71	46.25	1875.31		+	-	-	-	-	-		+		+	+	274
311	1	1	4562.44	46	2098.72		+	-	-	-	-	-		+		+	+	275
312	1	1	4696.5	47.93	2251.03		+	-	-	-	-	-		+		+	+	276
313	1	1	4005.34	46.19	1850.07		+	-	-	-	-	-		+		+	+	277
314	1	1	4038.73	45.59	1841.26		+	-	-	-	-	-		+		+	+	278
315	1	1	3939.93	44.68	1760.36		+	-	-	-	-	-		+		+	+	279
316	1	1	4381.87	49.12	2152.38		+	-	-	-	-	-		+		+	+	280
317	1	1	3856.48	49.38	1904.33		+	-	-	-	-	-		+		+	+	281
318	1	1	3496.01	47.67	1666.55		+	-	-	-	-	-		+		+	+	282
319	1	1	4512.04	46.3	2089.07		+	-	-	-	-	-		+		+	+	283
320	1	1	3743.49	43.51	1628.79		+	-	-	-	-	-		+		+	+	284
321	1	1	3839.76	45.27	1738.26		+	-	-	-	-	-		+		+	+	285
322	1	1	3933.39	40.55	1594.99		+	-	-	-	-	-		+		+	+	286
323	1	1	3542.3	47.9	1696.76		+	-	-	-	-	-		+		+	-
324	1	1	3813.98	43.15	1645.73		+	-	-	-	-	-	+			+	+
325	1	1	3631.94	41.28	1499.27		+	-	-	-	-	-		+		+	-
326	1	1	4330.36	48.93	2118.85		+	-	-	-	-	-		+		+	+	287
327	1	1	4543.27	47.29	2148.51		+	-	-	-	-	-		+		+	+	288
328	1	1	3364.31	47.02	1581.9		+	-	-	-	-	-		+		+	+	289
329	1	1	3607.42	43.45	1567.42		+	-	-	-	-	-		+		+	+	290
330	1	1	3274.2	44.84	1468.15		+	-	-	-	-	-		+		+	+	291
331	1	1	4619.57	44.54	2057.56		+	-	-	-	-	-		+		+	+	292
332	1	1	3452.34	47.87	1652.63		+	-	-	-	-	-		+		+	+	293
333	1	1	3579.48	45.55	1630.45		+	-	-	-	-	-		+		+	+	294
334	1	1	4137.8	45.32	1875.25		+	-	-	-	-	-		+		+	+	295
335	1	1	2796.48	43.09	1205		+	-	-	-	-	-		+		+	+	296
336	1	1	4546.85	47.79	2172.94		+	-	-	-	-	-		+		+	+	297
337	1	1	3863.89	45.54	1759.62		+	-	-	-	-	-		+		+	+	298
338	1	1	3529.41	47.36	1671.53		+	-	-	-	-	-		+		+	+	299
339	1	1	3891.96	44.83	1744.76		+	-	-	-	-	-		+		+	+	300
340	1	1	3926.31	45.31	1779.01		+	-	-	-	-	-	+			+	-	301
341	1	1	3807.4	50.57	1925.4		+	-	-	-	-	-		+		+	-	302
342	1	1	3612.79	49.39	1784.36		+	-	-	-	-	-		+		+	-	303
343	1	1	3847.51	43.92	1689.83		+	-	-	-	-	-		+		+	-	304
344	1	1	3157.06	45.5	1436.46		+	-	-	-	-	-		+		+	-	305
345	1	1	2998	41.39	1240.87		+	-	-	-	-	-		+		+	-	306
346	1	1	3812.85	44.63	1701.68		+	-	-	-	-	-		+		-	+	307
347	1	1	4121.47	40.83	1682.8		+	-	-	-	-	-		+		-	+	308
348	1	1	3153.05	45.67	1440		+	-	-	-	-	-		+		+	-
349	1	1	3978.36	41.48	1650.22		+	-	-	-	-	-	+			+	+
350	1	1	3468.82	42.92	1488.82		+	-	-	-	-	-		+		+	-
351	1	1	4154.83	46.1	1915.38		+	-	-	-	-	-		+		+	+	309
352	1	1	4058.67	44.19	1793.53		+	-	-	-	-	-		+		-	+	310
353	1	1	3431.35	44.93	1541.71		+	-	-	-	-	-		+		+	+	311
354	1	1	4319.08	45.06	1946.18		+	-	-	-	-	-		+		-	+	312
355	1	1	3909.55	49.49	1934.84		+	-	-	-	-	-		+		+	+	313
356	1	1	4511.58	43.89	1980.13		+	-	-	-	-	-		+		-	+	314
357	1	1	4798.7	45.36	2176.69		+	-	-	-	-	-		+		-	+	315
358	1	1	4332.78	46.94	2033.81		+	-	-	-	-	-		+		+	+	316
359	1	1	4689.84	45.16	2117.93		+	-	-	-	-	-		+		-	+	317
360	1	1	4548.83	49.01	2229.38		+	-	-	-	-	-			+	-	-	318
361	1	1	4500.09	48.06	2162.74		+	-	-	-	-	-			+	+	+	319
362	1	1	4201.12	42.68	1793.04		+	-	-	-	-	-			+	+	+	320
363	1	1	4603.88	46.48	2139.88		+	-	-	-	-	-			+	+	+	321
364	1	1	3819.68	42.53	1624.51		+	-	-	-	-	-		+		+	+	322
365	1	1	4770.66	47.35	2258.91		+	-	-	-	-	-		+		+	+	323
366	1	1	3832.83	49.65	1903		+	-	-	-	-	-		+		+	+	324
367	1	1	4235.61	48.74	2064.43		+	-	-	-	-	-	+			-	+	325
368	1	1	3600.65	43.86	1579.25		+	-	-	-	-	-		+		+	+	326
369	1	1	4283.25	43.15	1848.22		+	-	-	-	-	-	+			+	+	327
370	1	1	2793.08	43.15	1205.21		+	-	-	-	-	-	+			+	+	328
371	1	1	3618.38	42.45	1536		+	-	-	-	-	-		+		-	+	329
372	1	1	3427.48	46.32	1587.61		+	-	-	-	-	-			+	-	-	330
373	1	1	3206.2	46.12	1478.7		+	-	-	-	-	-		+		+	-
374	1	1	4211.02	42.21	1777.47		+	-	-	-	-	-	+			+	+
375	1	1	4462.63	45	2008.18		+	-	-	-	-	-			+	+	-
376	1	1	3334.31	29.86	995.626		-	-	-	-	-	+			+	-	-	331
377	1	1	2350.77	31.21	733.674		-	-	-	-	-	+			+	-	-	332
378	1	1	3338.16	27.24	909.315		-	-	-	-	-	+			+	-	-	333
379	1	1	3394.38	38.22	1297.33		-	-	-	-	-	+			+	-	-	334
380	1	1	4014.54	39.3	1577.71		-	-	-	-	-	+			+	-	-	335
381	1	1	3894.05	34.7	1351.24		-	-	-	-	-	+			+	-	-	336
382	1	1	2469.59	34.82	859.913		-	-	-	-	-	+			+	-	-	337
383	1	1	3531.78	33.27	1175.02		-	-	-	-	-	+			+	-	-	338
384	1	1	3887.81	32.41	1260.04		-	-	-	-	-	+			+	-	-	339
385	1	1	3633.57	31.49	1144.21		-	-	-	-	-	+			+	-	-	340
386	1	1	1785.76	26.98	481.799		-	-	-	-	-	+		+		-	-	341
387	1	1	2905.28	25.86	751.306		-	-	-	-	-	+		+		-	-	342
388	1	1	3404.96	24.8	844.43		-	-	-	-	-	+		+		-	-	343
389	1	1	4115.19	34.84	1433.73		-	-	-	-	-	+		+		-	-	344
390	1	1	3688.55	37.46	1381.73		-	-	-	-	-	+		+		-	-	345
391	1	1	3429.33	32.91	1128.59		-	-	-	-	-	+		+		-	-	346
392	1	1	3666.94	30.76	1127.95		-	-	-	-	-	+		+		-	-	347
393	1	1	4075.2	32.66	1330.96		-	-	-	-	-	+		+		-	-	348
394	1	1	4244.35	32.06	1360.74		-	-	-	-	-	+		+		-	-	349
395	1	1	3954.99	30.16	1192.82		-	-	-	-	-	+		+		-	-	350
396	1	1	4035.26	43.23	1744.44		-	-	-	-	-	+		+		-	-	351
397	1	1	2143.34	28.64	613.852		-	-	-	-	-	+		+		-	-	352
398	1	1	4578.21	36.03	1649.53		-	-	-	-	-	+		+		-	-
399	1	1	3681.69	36.17	1331.67		-	-	-	-	-	+		+		-	-
400	1	1	3663.54	27.7	1014.8		-	-	-	-	-	+		+		-	-
401	1	1	4432.12	44.96	1992.68		+	-	-	-	-	-		+		+	+	353
402	1	1	4818.11	45.76	2204.77		+	-	-	-	-	-		+		+	+	354
403	1	1	4176.63	46.81	1955.08		+	-	-	-	-	-		+		+	+	355
404	1	1	3549.67	45.45	1613.33		+	-	-	-	-	-		+		+	+	356
405	1	1	3478.92	44.8	1558.56		+	-	-	-	-	-		+		+	+	357
406	1	1	3039.13	44.26	1345.12		+	-	-	-	-	-		+		+	+	358
407	1	1	3687.42	49.21	1814.58		+	-	-	-	-	-		+		+	+	359
408	1	1	4025.57	48.06	1934.69		+	-	-	-	-	-		+		+	+	360
409	1	1	3116.45	44.57	1389		+	-	-	-	-	-		+		+	+	361
410	1	1	4570.72	44.84	2049.51		+	-	-	-	-	-		+		+	+	362
411	1	1	3678.15	42.21	1552.55		+	-	-	-	-	-		+		+	+	363
412	1	1	3743.46	41.71	1561.4		+	-	-	-	-	-		+		+	+	364
413	1	1	2560.91	44.51	1139.86		+	-	-	-	-	-		+		+	+	365
414	1	1	4379.06	44.52	1949.56		+	-	-	-	-	-		+		+	+	366
415	1	1	3532.8	46	1625.09		+	-	-	-	-	-		+		+	-	367
416	1	1	3591.14	42.61	1530.18		+	-	-	-	-	-		+		+	+	368
417	1	1	4185	46.3	1937.65		+	-	-	-	-	-		+		+	-	369
418	1	1	4041.04	44.46	1796.65		+	-	-	-	-	-		+		+	+	370
419	1	1	3855.41	45.6	1758.07		+	-	-	-	-	-		+		+	-	371
420	1	1	4063.7	45.43	1846.14		+	-	-	-	-	-		+		+	+	372
421	1	1	3554.62	49.24	1750.29		+	-	-	-	-	-		+		+	-	373
422	1	1	4323.24	48.96	2116.66		+	-	-	-	-	-		+		+	-	374
423	1	1	4226.38	49.57	2095.02		+	-	-	-	-	-		+		+	-
424	1	1	3671.75	44.73	1642.37		+	-	-	-	-	-		+		+	+
425	1	1	4068.64	45.6	1855.3		+	-	-	-	-	-		+		+	-
426	1	1	2799.9	45.12	1263.31		+	-	-	-	-	-		+		+	-
427	1	1	3474.41	48.32	1678.84		+	-	-	-	-	-		+		+	-
428	1	1	2968.09	44.43	1318.72		+	-	-	-	-	-		+		+	-
429	1	1	3490.14	43.3	1511.23		+	-	-	-	-	-		+		+	+
430	1	1	3792.16	49.72	1885.46		+	-	-	-	-	-		+		+	-
431	1	1	2493.2	47.56	1185.76		+	-	-	-	-	-		+		+	-
432	1	1	3059.83	45.73	1399.26		+	-	-	-	-	-		+		+	+
433	1	1	3624.67	47.82	1733.32		+	-	-	-	-	-		+		+	+
434	1	1	2965.48	45.49	1349		+	-	-	-	-	-		+		+	-
435	1	1	3656.03	43.28	1582.33		+	-	-	-	-	-		+		+	-
436	1	1	4400.62	48.43	2131.22		+	-	-	-	-	-		+		+	-
437	1	1	3723.24	46.92	1746.94		+	-	-	-	-	-		+		+	-
438	1	1	3555.53	47.11	1675.01		+	-	-	-	-	-		+		+	-
439	1	1	4315.09	44.71	1929.28		+	-	-	-	-	-		+		+	-
440	1	1	3498.6	46.9	1640.84		+	-	-	-	-	-		+		+	-
441	1	1	2169.18	40.81	885.243		+	-	-	-	-	-		+		+	-
442	1	1	4537.22	43.99	1995.92		+	-	-	-	-	-		+		+	+
443	1	1	3219.82	46.43	1494.96		+	-	-	-	-	-		+		+	-
444	1	1	3559.55	44.49	1583.64		+	-	-	-	-	-		+		+	-
445	1	1	2928.13	43.37	1269.93		+	-	-	-	-	-		+		+	-
446	1	1	4542.08	42.85	1946.28		+	-	-	-	-	-		+		+	-
447	1	1	4328.51	43.89	1899.78		+	-	-	-	-	-		+		+	-
448	1	1	3838.36	49.19	1888.09		+	-	-	-	-	-		+		+	-
449	1	1	4645.42	44.43	2063.96		+	-	-	-	-	-	+			+	+
450	1	1	3957.24	43.74	1730.9		+	-	-	-	-	-		+		+	-
451	1	1	3767.82	47.46	1788.21		+	-	-	-	-	-		+		+	-
452	1	1	2973.82	45.38	1349.52		+	-	-	-	-	-		+		-	+
453	1	1	1545.99	45.76	707.446		+	-	-	-	-	-		+		+	-
454	1	1	2473.41	42.51	1051.45		+	-	-	-	-	-		+		-	+
455	1	1	3353.17	44.64	1496.85		+	-	-	-	-	-		+		+	+
456	1	1	1211.75	39.68	480.822		+	-	-	-	-	-		+		-	+
457	1	1	3439.25	45.14	1552.48		+	-	-	-	-	-		+		+	-
458	1	1	1408.29	44.55	627.391		+	-	-	-	-	-		+		+	-
459	1	1	2693.43	44.97	1211.23		+	-	-	-	-	-		+		+	-
460	1	1	4586.83	46.34	2125.54		+	-	-	-	-	-		+		+	-
461	1	1	4121.29	45.98	1894.97		+	-	-	-	-	-		+		+	-
462	1	1	3147.71	46.13	1452.04		+	-	-	-	-	-		+		+	-
463	1	1	3411.19	43.7	1490.69		+	-	-	-	-	-		+		+	-
464	1	1	2928.67	46.7	1367.69		+	-	-	-	-	-		+		+	-
465	1	1	3210.34	45.1	1447.86		+	-	-	-	-	-		+		+	-
466	1	1	2660	45.22	1202.85		+	-	-	-	-	-		+		+	-
467	1	1	4431.92	44.91	1990.38		+	-	-	-	-	-		+		+	-
468	1	1	3714.03	44.61	1656.83		+	-	-	-	-	-		+		+	-
469	1	1	3134.33	40.95	1283.51		+	-	-	-	-	-		+		-	+
470	1	1	3096.36	45.98	1423.71		+	-	-	-	-	-		+		-	+
471	1	1	3353.89	42.7	1432.11		+	-	-	-	-	-		+		-	+
472	1	1	2848.17	41.69	1187.4		+	-	-	-	-	-		+		-	+
473	1	1	4132.91	49.31	2037.94		+	-	-	-	-	-		+		+	-
474	1	1	4202.25	43.38	1822.93		+	-	-	-	-	-		+		+	+
475	1	1	3799.42	44.76	1700.62		+	-	-	-	-	-		+		+	-
476	1	1	3556.25	43.01	1529.54		+	-	-	-	-	-		+		+	-
477	1	1	2111.61	42.44	896.165		+	-	-	-	-	-		+		+	-
478	1	1	3535.22	44.79	1583.42		+	-	-	-	-	-		+		+	-
479	1	1	4021.61	47	1890.16		+	-	-	-	-	-		+		+	-
480	1	1	2487.6	48.52	1206.98		+	-	-	-	-	-		+		+	-
481	1	1	2738.24	46.62	1276.57		+	-	-	-	-	-		+		+	-
482	1	1	2871.65	45.49	1306.32		+	-	-	-	-	-		+		+	-
483	1	1	4212.32	45.35	1910.29		+	-	-	-	-	-		+		+	-
484	1	1	3252.61	46.4	1509.21		+	-	-	-	-	-		+		+	-
485	1	1	3413.02	46	1569.99		+	-	-	-	-	-		+		+	-
486	1	1	2462.79	46.28	1139.78		+	-	-	-	-	-		+		+	-
487	1	1	2456.69	44.77	1099.86		+	-	-	-	-	-		+		+	-
488	1	1	3411.58	45.63	1556.71		+	-	-	-	-	-		+		+	+
489	1	1	2323.97	47.61	1106.44		+	-	-	-	-	-		+		+	-
490	1	1	4286.79	45.34	1943.63		+	-	-	-	-	-		+		+	-
491	1	1	3292.58	44.63	1469.48		+	-	-	-	-	-		+		+	-
492	1	1	1679.82	42.03	706.028		+	-	-	-	-	-		+		+	-
493	1	1	3796.95	46.21	1754.57		+	-	-	-	-	-		+		+	-
494	1	1	2890.66	43.57	1259.46		+	-	-	-	-	-		+		+	-
495	1	1	4105	43.73	1795.12		+	-	-	-	-	-		+		+	-
496	1	1	3588.06	44.55	1598.48		+	-	-	-	-	-		+		+	-
497	1	1	3627.67	45.71	1658.21		+	-	-	-	-	-		+		+	-
498	1	1	4098.57	50.31	2061.99		+	-	-	-	-	-		+		+	-
499	1	1	4568.3	47	2147.1		+	-	-	-	-	-	+			+	+
500	1	1	4349.38	45.82	1992.89		+	-	-	-	-	-		+		+	+
501	1	1	4536.73	48.19	2186.25		+	-	-	-	-	-		+		+	-
502	1	1	4878.65	48.03	2343.22		+	-	-	-	-	-		+		+	-
503	1	1	4689.01	46.27	2169.61		+	-	-	-	-	-		+		+	-
504	1	1	4914.97	48.96	2406.37		+	-	-	-	-	-		+		+	-
505	1	1	4733.09	45.97	2175.8		+	-	-	-	-	-		+		+	-
506	1	1	4476.22	44.56	1994.6		+	-	-	-	-	-		+		+	-
507	1	1	4354.26	43.09	1876.25		+	-	-	-	-	-		+		+	-
508	1	1	4676.37	49.58	2318.55		+	-	-	-	-	-		+		+	-
509	1	1	4002.81	47.22	1890.13		+	-	-	-	-	-		+		+	-
510	1	1	2895.72	46.82	1355.77		+	-	-	-	-	-		+		+	-
511	1	1	3447.45	47.12	1624.44		+	-	-	-	-	-		+		+	-
512	1	1	4598.01	47.81	2198.31		+	-	-	-	-	-		+		+	-
513	1	1	4793.99	48.61	2330.36		+	-	-	-	-	-		+		+	-
514	1	1	3708.57	45.54	1688.88		+	-	-	-	-	-		+		+	-
515	1	1	4801.65	47.11	2262.06		+	-	-	-	-	-		+		+	-
516	1	1	4774.84	47.29	2258.02		+	-	-	-	-	-		+		+	-
517	1	1	4129.41	43.63	1801.66		+	-	-	-	-	-		+		+	-
518	1	1	4866.01	49.25	2396.51		+	-	-	-	-	-		+		+	-
519	1	1	4589.77	47.71	2189.78		+	-	-	-	-	-		+		+	-
520	1	1	4537.79	47.48	2154.54		+	-	-	-	-	-		+		+	+
521	1	1	5030.91	45.86	2307.17		+	-	-	-	-	-		+		+	+
522	1	1	4354.67	45.18	1967.44		+	-	-	-	-	-		+		+	+
523	1	1	5106.89	49.65	2535.57		+	-	-	-	-	-		+		+	-
524	1	1	5285.98	44.81	2368.65		+	-	-	-	-	-	+			+	+
525	1	1	4403.3	46.23	2035.65		+	-	-	-	-	-		+		+	-
526	1	1	4239.05	45.13	1913.08		+	-	-	-	-	-		+		+	+
527	1	1	3693.95	45.66	1686.66		+	-	-	-	-	-		+		+	+
528	1	1	3528.39	42.66	1505.21		+	-	-	-	-	-		+		+	+
529	1	1	3837.28	43.46	1667.68		+	-	-	-	-	-		+		+	+
530	1	1	3959.35	43.08	1705.69		+	-	-	-	-	-		+		+	+
531	1	1	3327.42	43.05	1432.45		+	-	-	-	-	-		+		+	+
532	1	1	4098.07	44.24	1812.99		+	-	-	-	-	-		+		+	+
533	1	1	3376.81	46.38	1566.16		+	-	-	-	-	-		+		+	+
534	1	1	3814.9	46.03	1756		+	-	-	-	-	-		+		+	+
535	1	1	3834.05	46.81	1794.72		+	-	-	-	-	-		+		+	-
536	1	1	4692.52	44.74	2099.43		+	-	-	-	-	-		+		+	-
537	1	1	3466.98	45.92	1592.04		+	-	-	-	-	-		+		+	-
538	1	1	3559.69	48.33	1720.4		+	-	-	-	-	-		+		+	-
539	1	1	3811.15	44.59	1699.39		+	-	-	-	-	-		+		+	-
540	1	1	3762.58	46.15	1736.43		+	-	-	-	-	-		+		+	-
541	1	1	3620.68	44.67	1617.36		+	-	-	-	-	-		+		+	-
542	1	1	4323.51	47.54	2055.4		+	-	-	-	-	-		+		+	-
543	1	1	4593.6	47.65	2188.85		+	-	-	-	-	-		+		+	-
544	1	1	3572.58	44.49	1589.44		+	-	-	-	-	-		+		+	-
545	1	1	4333.15	45.19	1958.15		+	-	-	-	-	-		+		+	-
546	1	1	3874.93	48.18	1866.94		+	-	-	-	-	-		+		+	-
547	1	1	3205.64	44.57	1428.75		+	-	-	-	-	-		+		+	-
548	1	1	4012.86	48.07	1928.98		+	-	-	-	-	-		+		+	-
549	1	1	4049.14	43.38	1756.52		+	-	-	-	-	-	+			+	+
550	1	1	5285.98	46.31	2447.94		+	-	-	-	-	-		+		+	-
551	1	1	4487.96	45.22	2029.46		+	-	-	-	-	-		+		+	-
552	1	1	4331.29	46.18	2000.19		+	-	-	-	-	-		+		+	-
553	1	1	2750.58	42.24	1161.85		+	-	-	-	-	-		+		+	-
554	1	1	3283.65	43.48	1427.73		+	-	-	-	-	-		+		+	-
555	1	1	3735.92	43.21	1614.29		+	-	-	-	-	-		+		+	-
556	1	1	3717.61	45.83	1703.78		+	-	-	-	-	-		+		+	-
557	1	1	3843.83	45.4	1745.1		+	-	-	-	-	-		+		+	-
558	1	1	3565.65	42.46	1513.98		+	-	-	-	-	-		+		+	-
559	1	1	4075.87	48.17	1963.35		+	-	-	-	-	-		+		+	-
560	1	1	3376.54	43.82	1479.6		+	-	-	-	-	-		+		+	-
561	1	1	4041.08	47.55	1921.53		+	-	-	-	-	-		+		+	-
562	1	1	3899.97	46.25	1803.73		+	-	-	-	-	-		+		+	-
563	1	1	3580.11	48.43	1733.85		+	-	-	-	-	-		+		+	-
564	1	1	3334.61	47.58	1586.61		+	-	-	-	-	-		+		+	-
565	1	1	3813.57	45.27	1726.4		+	-	-	-	-	-		+		+	-
566	1	1	4109.25	44.49	1828.21		+	-	-	-	-	-		+		+	-
567	1	1	4018.61	44.89	1803.95		+	-	-	-	-	-		+		+	-
568	1	1	4127.15	45.24	1867.12		+	-	-	-	-	-		+		+	-
569	1	1	3740.29	46	1720.53		+	-	-	-	-	-		+		+	-
570	1	1	3976.28	45.68	1816.36		+	-	-	-	-	-		+		+	-
571	1	1	4228.89	46.37	1960.94		+	-	-	-	-	-		+		+	-
572	1	1	3103.63	43.06	1336.42		+	-	-	-	-	-		+		+	-
573	1	1	3949.35	49.05	1937.16		+	-	-	-	-	-		+		+	-
574	1	1	4791.13	43.91	2103.78		+	-	-	-	-	-	+			+	+
575	1	1	5765.15	45.55	2626.02		+	-	-	-	-	-		+		+	-
576	1	1	3953.44	48.19	1905.16		+	-	-	-	-	-		+		+	-
577	1	1	4492.68	45.71	2053.6		+	-	-	-	-	-		+		+	-
578	1	1	2605.83	43.94	1145		+	-	-	-	-	-		+		+	-
579	1	1	4004.14	44.72	1790.65		+	-	-	-	-	-		+		+	-
580	1	1	3452.95	44.9	1550.38		+	-	-	-	-	-		+		+	+
581	1	1	4211.24	46.84	1972.54		+	-	-	-	-	-		+		+	+
582	1	1	3582.61	44.91	1608.95		+	-	-	-	-	-		+		+	+
583	1	1	4452.62	48.79	2172.43		+	-	-	-	-	-		+		+	+
584	1	1	4545.03	45.01	2045.72		+	-	-	-	-	-		+		+	+
585	1	1	3933.43	44.77	1761		+	-	-	-	-	-		+		+	+
586	1	1	4141.77	46.39	1921.37		+	-	-	-	-	-			+	+	-
587	1	1	3850.38	47.82	1841.25		+	-	-	-	-	-			+	+	-
588	1	1	4665.43	47.15	2199.75		+	-	-	-	-	-			+	+	-
589	1	1	3128.35	45.98	1438.41		+	-	-	-	-	-			+	+	-
590	1	1	3703.31	48.83	1808.33		+	-	-	-	-	-			+	+	-
591	1	1	4215	43.48	1832.68		+	-	-	-	-	-			+	+	-
592	1	1	4104.89	48.63	1996.21		+	-	-	-	-	-		+		+	+
593	1	1	4864.11	43.07	2094.97		+	-	-	-	-	-		+		+	+
594	1	1	3201.58	43.27	1385.32		+	-	-	-	-	-		+		+	-
595	1	1	4521	43.18	1952.17		+	-	-	-	-	-		+		+	-
596	1	1	5233.15	48.07	2515.57		+	-	-	-	-	-		+		+	+
597	1	1	3828.94	46.3	1772.8		+	-	-	-	-	-		+		+	-
598	1	1	4027.57	49.53	1994.86		+	-	-	-	-	-		+		+	-
599	1	1	4517.35	44	1987.64		+	-	-	-	-	-		+		+	+
600	1	1	4374.89	46.23	2022.51		+	-	-	-	-	-		+		+	-
601	1	1	4131.11	46.13	1905.68		+	-	-	-	-	-		+		+	-
602	1	1	2035.63	43.41	883.669		+	-	-	-	-	-		+		+	-
603	1	1	3872.07	43.02	1665.76		+	-	-	-	-	-		+		+	+
604	1	1	4492.2	50.08	2249.69		+	-	-	-	-	-		+		+	-
605	1	1	3433.54	46.1	1582.86		+	-	-	-	-	-		+		+	-
606	1	1	3940.93	47.26	1862.49		+	-	-	-	-	-		+		+	-
607	1	1	3993.72	45.55	1819.14		+	-	-	-	-	-		+		+	-
608	1	1	3462.4	44.86	1553.23		+	-	-	-	-	-		+		+	-
609	1	1	3440.86	44.07	1516.39		+	-	-	-	-	-		+		+	-
610	1	1	3313.12	46.05	1525.69		+	-	-	-	-	-		+		+	-
611	1	1	4257.16	44.61	1899.12		+	-	-	-	-	-		+		+	-
612	1	1	3712.51	47.12	1749.33		+	-	-	-	-	-		+		+	-
613	1	1	3696.63	44.01	1626.89		+	-	-	-	-	-		+		+	-
614	1	1	3067.81	45.12	1384.2		+	-	-	-	-	-		+		+	-
615	1	1	2814.78	42.39	1193.19		+	-	-	-	-	-		+		+	-
616	1	1	3659.13	48.75	1783.83		+	-	-	-	-	-		+		+	-
617	1	1	3296.24	46.96	1547.92		+	-	-	-	-	-		+		+	-
618	1	1	2875.35	42.06	1209.37		+	-	-	-	-	-		+		+	-
619	1	1	4553.93	43.63	1986.88		+	-	-	-	-	-		+		+	-
620	1	1	3686.74	46.58	1717.28		+	-	-	-	-	-		+		+	-
621	1	1	3975.42	44.73	1778.2		+	-	-	-	-	-		+		+	-
622	1	1	3092.42	42.22	1305.62		+	-	-	-	-	-		+		+	-
623	1	1	3845.06	49.23	1892.92		+	-	-	-	-	-		+		+	-
624	1	1	4349.22	44.33	1928.01		+	-	-	-	-	-	+			+	+
625	1	1	3733.93	43.93	1640.32		+	-	-	-	-	-		+		+	-
626	1	1	4143.54	44.83	1857.55		+	-	-	-	-	-		+		+	-
627	1	1	4107.71	47.45	1949.11		+	-	-	-	-	-		+		+	-
628	1	1	3367.91	44.71	1505.79		+	-	-	-	-	-		+		+	-
629	1	1	3871.24	49.31	1908.91		+	-	-	-	-	-		+		+	-
630	1	1	4525.04	48.19	2180.62		+	-	-	-	-	-		+		+	-
631	1	1	4795.89	46.96	2252.15		+	-	-	-	-	-		+		+	-
632	1	1	4511.69	47.66	2150.27		+	-	-	-	-	-		+		+	-
633	1	1	3706.19	46.88	1737.46		+	-	-	-	-	-		+		+	-
634	1	1	3824.39	47.94	1833.41		+	-	-	-	-	-		+		+	-
635	1	1	4139.03	46.17	1910.99		+	-	-	-	-	-		+		+	-
636	1	1	4846.74	47.43	2298.81		+	-	-	-	-	-		+		+	-
637	1	1	4098.51	46.48	1904.99		+	-	-	-	-	-		+		+	-
638	1	1	3165.34	49.49	1566.53		+	-	-	-	-	-		+		+	-
639	1	1	4488.18	48.62	2182.15		+	-	-	-	-	-		+		+	-
640	1	1	3862.01	46.32	1788.88		+	-	-	-	-	-		+		+	-
641	1	1	4207.19	46.25	1945.83		+	-	-	-	-	-		+		+	-
642	1	1	4312.83	47.7	2057.22		+	-	-	-	-	-		+		+	-
643	1	1	1868.16	47.68	890.739		+	-	-	-	-	-		+		+	-
644	1	1	3045.24	47.24	1438.57		+	-	-	-	-	-		+		+	-
645	1	1	2906.2	47.57	1382.48		+	-	-	-	-	-		+		+	-
646	1	1	3750.65	48.46	1817.57		+	-	-	-	-	-		+		+	-
647	1	1	3478.74	44.33	1542.13		+	-	-	-	-	-		+		+	-
648	1	1	2816.27	47.48	1337.17		+	-	-	-	-	-		+		+	-
649	1	1	3705.04	43.12	1597.61		+	-	-	-	-	-	+			+	+
650	1	1	4846.23	42.44	2056.74		+	-	-	-	-	-		+		+	-
651	1	1	4552.78	47.44	2159.84		+	-	-	-	-	-		+		+	-
652	1	1	3546.82	46.38	1645.01		+	-	-	-	-	-		+		+	-
653	1	1	3607.7	48.49	1749.38		+	-	-	-	-	-		+		+	-
654	1	1	3396.17	46.01	1562.58		+	-	-	-	-	-		+		+	-
655	1	1	4028.17	47.02	1894.05		+	-	-	-	-	-		+		+	-
656	1	1	2389.85	46.93	1121.56		+	-	-	-	-	-		+		+	-
657	1	1	4641.45	45.6	2116.5		+	-	-	-	-	-		+		+	-
658	1	1	4370.48	47.01	2054.56		+	-	-	-	-	-		+		+	-
659	1	1	3614.25	45.82	1656.05		+	-	-	-	-	-		+		+	-
660	1	1	3711.74	45.97	1706.29		+	-	-	-	-	-		+		+	-
661	1	1	3617.34	44.38	1605.37		+	-	-	-	-	-		+		+	-
662	1	1	3119.62	46.55	1452.18		+	-	-	-	-	-		+		+	-
663	1	1	3594.97	48.7	1750.75		+	-	-	-	-	-		+		+	-
664	1	1	3592.29	46.6	1674.01		+	-	-	-	-	-		+		+	-
665	1	1	2953.84	47.75	1410.46		+	-	-	-	-	-		+		+	-
666	1	1	4002.22	44.7	1788.99		+	-	-	-	-	-		+		+	-
667	1	1	3515.26	47.76	1678.89		+	-	-	-	-	-		+		+	-
668	1	1	3743.49	46.72	1748.96		+	-	-	-	-	-		+		+	-
669	1	1	1246.98	46.57	580.718		+	-	-	-	-	-		+		+	-
670	1	1	3640.63	48.06	1749.68		+	-	-	-	-	-		+		+	-
671	1	1	3553.57	47.41	1684.75		+	-	-	-	-	-		+		+	-
672	1	1	2714.29	44.67	1212.47		+	-	-	-	-	-		+		+	-
673	1	1	2337.44	45.51	1063.77		+	-	-	-	-	-		+		+	-
674	1	1	3376.32	39.2	1323.52		+	-	-	-	-	-	+			+	+
675	1	1	4130.65	43.74	1806.74		+	-	-	-	-	-		+		+	-
676	1	1	3092.77	49.12	1519.17		+	-	-	-	-	-		+		+	-
677	1	1	3678.15	45.18	1661.79		+	-	-	-	-	-		+		+	-
678	1	1	4199.66	43.6	1831.05		+	-	-	-	-	-		+		+	-
679	1	1	3101.57	46.09	1429.52		+	-	-	-	-	-		+		+	-
680	1	1	3797.03	46.37	1760.68		+	-	-	-	-	-		+		+	-
681	1	1	3580.7	48.3	1729.48		+	-	-	-	-	-		+		+	+
682	1	1	3862.01	47.43	1831.75		+	-	-	-	-	-			+	+	-
683	1	1	4369.2	49.41	2158.82		+	-	-	-	-	-			+	+	-
684	1	1	3098.6	45.62	1413.58		+	-	-	-	-	-		+		+	-
685	1	1	4118.22	47.35	1949.98		+	-	-	-	-	-		+		+	-
686	1	1	3780.71	47.33	1789.41		+	-	-	-	-	-		+		+	-
687	1	1	2986.53	47.71	1424.87		+	-	-	-	-	-		+		+	-
688	1	1	4224.47	47.09	1989.3		+	-	-	-	-	-		+		+	-
689	1	1	3961.54	47.12	1866.68		+	-	-	-	-	-		+		+	-
690	1	1	3492.81	46.95	1639.87		+	-	-	-	-	-		+		+	-
691	1	1	3220.3	48.67	1567.32		+	-	-	-	-	-		+		+	-
692	1	1	3404.87	48.5	1651.36		+	-	-	-	-	-		+		+	-
693	1	1	4044.52	47.81	1933.69		+	-	-	-	-	-		+		+	-
694	1	1	4202.47	43.06	1809.58		+	-	-	-	-	-		+		+	-
695	1	1	3184.72	45.14	1437.58		+	-	-	-	-	-		+		+	-
696	1	1	4414.24	47.12	2079.99		+	-	-	-	-	-		+		+	-
697	1	1	2215.08	44.46	984.823		+	-	-	-	-	-		+		+	-
698	1	1	2377.93	47.86	1138.08		+	-	-	-	-	-		+		+	-
699	1	1	3328.59	41.26	1373.38		+	-	-	-	-	-	+			+	+
700	1	1	4832.78	42.57	2057.32		+	-	-	-	-	-		+		+	-
701	1	1	4470.73	48.65	2175.01		+	-	-	-	-	-		+		+	-
702	1	1	4017.43	49.1	1972.56		+	-	-	-	-	-		+		+	-
703	1	1	1907.24	45.35	864.934		+	-	-	-	-	-		+		+	-
704	1	1	3108.52	48.37	1503.59		+	-	-	-	-	-		+		+	-
705	1	1	4350.77	47.81	2080.1		+	-	-	-	-	-		+		+	-
706	1	1	3779.5	45.06	1703.04		+	-	-	-	-	-		+		+	-
707	1	1	4244.94	49.63	2106.76		+	-	-	-	-	-		+		+	-
708	1	1	3328.48	47.83	1592.01		+	-	-	-	-	-		+		+	-
709	1	1	3754.82	48.86	1834.6		+	-	-	-	-	-		+		+	-
710	1	1	3716.89	48.18	1790.8		+	-	-	-	-	-		+		+	-
711	1	1	3751.85	49.42	1854.16		+	-	-	-	-	-		+		+	-
712	1	1	2455.2	48.23	1184.14		+	-	-	-	-	-		+		+	-
713	1	1	2589.11	48.13	1246.14		+	-	-	-	-	-		+		+	-
714	1	1	4184.35	47.48	1986.73		+	-	-	-	-	-		+		+	-
715	1	1	3643.21	47.04	1713.76		+	-	-	-	-	-		+		+	-
716	1	1	4204.26	45.88	1928.91		+	-	-	-	-	-		+		+	-
717	1	1	3223.4	47.94	1545.3		+	-	-	-	-	-		+		+	-
718	1	1	4164.78	45.73	1904.55		+	-	-	-	-	-		+		+	-
719	1	1	2401.7	48.59	1166.99		+	-	-	-	-	-		+		+	-
720	1	1	4063.45	47.31	1922.42		+	-	-	-	-	-		+		+	-
721	1	1	2624.43	46.79	1227.97		+	-	-	-	-	-		+		+	-
722	1	1	3176.26	49.31	1566.22		+	-	-	-	-	-		+		+	-
723	1	1	2680.85	47.4	1270.72		+	-	-	-	-	-		+		+	-
724	1	1	3303.42	45.79	1512.63		+	-	-	-	-	-		+		+	+
725	1	1	4873.96	45.19	2202.54		+	-	-	-	-	-		+		+	-
726	1	1	4163.89	45.9	1911.23		+	-	-	-	-	-		+		+	-
727	1	1	3280.5	45.13	1480.49		+	-	-	-	-	-		+		+	-
728	1	1	4445.83	46.79	2080.21		+	-	-	-	-	-		+		+	-
729	1	1	3631.63	46.4	1685.08		+	-	-	-	-	-		+		+	-
730	1	1	2978.58	46.67	1390.1		+	-	-	-	-	-		+		+	-
731	1	1	3727.56	45.57	1698.65		+	-	-	-	-	-		+		+	-
732	1	1	3991.16	48.84	1949.28		+	-	-	-	-	-		+		+	-
733	1	1	3000	49.08	1472.4		+	-	-	-	-	-		+		+	-
734	1	1	4916.69	39	1917.51		+	-	-	-	-	-		+		+	-
735	1	1	3557.66	44.4	1579.6		+	-	-	-	-	-		+		+	-
736	1	1	3661.24	38.93	1425.32		+	-	-	-	-	-		+		+	-
737	1	1	4467.56	47.07	2102.88		+	-	-	-	-	-		+		+	-
738	1	1	3370.79	43.73	1474.04		+	-	-	-	-	-		+		+	-
739	1	1	3348.17	45.39	1519.74		+	-	-	-	-	-		+		+	-
740	1	1	3043.94	43.74	1331.42		+	-	-	-	-	-		+		+	-
741	1	1	3582.31	45.28	1622.07		+	-	-	-	-	-		+		+	-
742	1	1	2586.07	46.08	1191.66		+	-	-	-	-	-		+		+	-
743	1	1	4287.35	46.24	1982.47		+	-	-	-	-	-		+		+	-
744	1	1	3772.2	45.88	1730.68		+	-	-	-	-	-		+		+	-
745	1	1	3266.85	41.61	1359.34		+	-	-	-	-	-		+		+	-
746	1	1	3695.25	44.11	1629.97		+	-	-	-	-	-		+		+	-
747	1	1	5118.2	45.05	2305.75		+	-	-	-	-	-		+		+	-
748	1	1	3012.64	45.17	1360.81		+	-	-	-	-	-		+		+	-
749	1	1	3077.58	41.98	1291.97		+	-	-	-	-	-	+			+	+
750	1	1	3459.89	46.38	1604.7		+	-	-	-	-	-		+		+	-
751	1	1	4962.29	49.64	2300.08		+	-	-	-	-	-		+		+	-
752	1	1	4029.62	43.7	1781.75		+	-	-	-	-	-		+		+	-
753	1	1	4090.13	45.55	1833.69		+	-	-	-	-	-		+		+	-
754	1	1	2902.13	44.5	1296.78		+	-	-	-	-	-		+		+	-
755	1	1	4065.17	45.32	1846.13		+	-	-	-	-	-		+		+	-
756	1	1	4569.8	44.34	2135.59		+	-	-	-	-	-		+		+	-
757	1	1	3367.91	44.5	1945.77		+	-	-	-	-	-		+		+	-
758	1	1	5371.92	42.98	2012.64		+	-	-	-	-	-		+		+	-
759	1	1	3887.06	41.72	1482.81		+	-	-	-	-	-		+		+	-
760	1	1	5149.78	45.58	2240.19		+	-	-	-	-	-		+		+	-
761	1	1	4464.37	39.46	1739.04		+	-	-	-	-	-		+		+	+
762	1	1	3966.53	38.82	1092.87		+	-	-	-	-	-		+		+	+
763	1	1	4162.11	41.02	1664.29		+	-	-	-	-	-		+		+	+
764	1	1	5001.08	44.9	2080.71		+	-	-	-	-	-		+		+	-
765	1	1	4228.64	43.66	1850.35		+	-	-	-	-	-		+		+	+
766	1	1	4441.56	46.78	2140.48		+	-	-	-	-	-		+		+	+
767	1	1	4802.27	45.18	2111.02		+	-	-	-	-	-		+		+	+
768	1	1	4388.89	45.53	1929.27		+	-	-	-	-	-		+		+	+
769	1	1	3933.06	44.4	1869.99		+	-	-	-	-	-		+		+	+
770	1	1	4645.01	45.6	2123.44		+	-	-	-	-	-			+	+	+
771	1	1	4232.28	43.93	1786.86		+	-	-	-	-	-		+		+	+
772	1	1	4016.13	44.3	1862.56		+	-	-	-	-	-		+		+	+
773	1	1	4927.69	48.31	2341.16		+	-	-	-	-	-		+		+	+
774	1	1	4949.13	49.21	2222.39		+	-	-	-	-	-		+		+	-
775	1	1	4888.56	45.04	1862.78		+	-	-	-	-	-	+			+	+
776	1	1	3580.53	43.2	1688.67		+	-	-	-	-	-		+		+	-
777	1	1	4336.35	46.24	2143.02		+	-	-	-	-	-		+		+	-
778	1	1	4354.19	45.83	1954.54		+	-	-	-	-	-		+		+	-
779	1	1	3999.61	44.63	2002.53		+	-	-	-	-	-		+		+	-
780	1	1	3230.18	41.4	1459.11		+	-	-	-	-	-		+		+	-
781	1	1	5510.89	47.3	2478.19		+	-	-	-	-	-		+		+	-
782	1	1	5422.44	46.43	2275.9		+	-	-	-	-	-		+		+	-
783	1	1	3264.75	44.09	1849.8		+	-	-	-	-	-		+		+	-
784	1	1	4711.92	44.34	1986.12		+	-	-	-	-	-		+		+	-
785	1	1	3130.66	44.65	974.474		+	-	-	-	-	-		+		+	-
786	1	1	4161.26	44.88	1858.15		+	-	-	-	-	-		+		+	-
787	1	1	3869.62	46.37	2009.05		+	-	-	-	-	-		+		+	-
788	1	1	3765.4	42.34	1485.57		+	-	-	-	-	-		+		+	-
789	1	1	3956.06	43.55	1879.13		+	-	-	-	-	-		+		+	-
790	1	1	4282.56	48.68	2066.66		+	-	-	-	-	-		+		+	-
791	1	1	3376.18	46.8	1807.07		+	-	-	-	-	-			+	+	-
792	1	1	5148.13	48.54	2294.37		+	-	-	-	-	-			+	+	-
793	1	1	3620.9	49.11	1265.47		+	-	-	-	-	-			+	+	-
794	1	1	4278.32	46.69	2339.14		+	-	-	-	-	-			+	+	-
795	1	1	3151.11	43.92	1344.48		+	-	-	-	-	-		+		+	-
796	1	1	4348.92	46.75	1990.04		+	-	-	-	-	-		+		+	-
797	1	1	3100.68	44.89	1844.99		+	-	-	-	-	-		+		+	+
798	1	1	4810.88	49.65	2366.26		+	-	-	-	-	-		+		+	+
799	1	1	4435.48	49.8	2178.84		+	-	-	-	-	-		+		+	-
800	1	1	5012.64	44.75	1876.74		+	-	-	-	-	-	+			+	+
801	1	1	3536.69	43.97	1539.64		+	-	-	-	-	-		+		+	-
802	1	1	3210.78	45.79	1470.35		+	-	-	-	-	-		+		+	-
803	1	1	5197.75	49.76	1951.88		+	-	-	-	-	-		+		+	-
804	1	1	3379	42.76	1648.84		+	-	-	-	-	-		+		+	-
805	1	1	3656.48	43.27	1667.24		+	-	-	-	-	-	+			+	+
806	1	1	3992.48	45.09	1857.65		+	-	-	-	-	-		+		-	+
807	1	1	4359.7	47.78	2177.05		+	-	-	-	-	-		+		+	+
808	1	1	3368.63	45.6	1787.77		+	-	-	-	-	-		+		-	+
809	1	1	3890.89	46.16	1686.54		+	-	-	-	-	-		+		-	+
810	1	1	3633.24	49.08	1698.58		+	-	-	-	-	-		+		+	+
811	1	1	4593.67	51.84	2429.06		+	-	-	-	-	-		+		+	+
812	1	1	3437.45	47.15	1788.56		+	-	-	-	-	-		+		+	+
813	1	1	4030.64	46.95	2018.18		+	-	-	-	-	-		+		+	+
814	1	1	4261.37	48.2	1833.66		+	-	-	-	-	-		+		+	+
815	1	1	4527.93	46.65	2039.18		+	-	-	-	-	-		+		+	+
816	1	1	3297.65	49.96	1950.95		+	-	-	-	-	-		+		+	+
817	1	1	4277.78	48.14	1773.45		+	-	-	-	-	-		+		+	+
818	1	1	3335.06	52.53	2045.86		+	-	-	-	-	-			+	+	+
819	1	1	3985.3	43.43	1716.2		+	-	-	-	-	-		+		-	-
820	1	1	5048.15	41.99	2037.97		+	-	-	-	-	-		+		-	-
821	1	1	3871.96	39.45	1561.31		+	-	-	-	-	-	+			+	-
822	1	1	3942.62	42.21	1698.64		+	-	-	-	-	-		+		+	+
823	1	1	5796.01	49.56	2558.71		+	-	-	-	-	-		+		+	+
824	1	1	4159.89	49.74	1980.24		+	-	-	-	-	-		+		+	-
825	1	1	4924.54	45.44	2001.96		+	-	-	-	-	-	+			+	+
826	1	1	3538.67	48.78	1789.7		+	-	-	-	-	-		+		-	-
827	1	1	2758.92	47.49	1588.93		+	-	-	-	-	-		+		-	-
828	1	1	3099.1	46.53	1624.8		+	-	-	-	-	-		+		-	-
829	1	1	4370.26	46.85	1943.46		+	-	-	-	-	-		+		-	-
830	1	1	3823.83	46.53	1821.12		+	-	-	-	-	-		+		-	-
831	1	1	3897.5	44.96	1912.68		+	-	-	-	-	-		+		-	-
832	1	1	3675.78	45.59	1766.03		+	-	-	-	-	-		+		-	-
833	1	1	2879.28	46.74	1914.39		+	-	-	-	-	-		+		-	-
834	1	1	3930.05	45.4	1645.41		+	-	-	-	-	-		+		-	-
835	1	1	3752.9	44.46	1854.8		+	-	-	-	-	-		+		-	-
836	1	1	4459.43	45.58	1901.11		+	-	-	-	-	-		+		-	-
837	1	1	3818.02	47.69	1824.53		+	-	-	-	-	-		+		-	-
838	1	1	4250.82	44.94	1746.41		+	-	-	-	-	-		+		-	-
839	1	1	3619.91	43.54	1787.05		+	-	-	-	-	-		+		-	-
840	1	1	4910.52	47.97	2036.35		+	-	-	-	-	-		+		-	-
841	1	1	3258.1	48.58	1643.02		+	-	-	-	-	-			+	-	-
842	1	1	4725.28	44.67	1797.73		+	-	-	-	-	-			+	-	-
843	1	1	3496.89	44.27	1660.02		+	-	-	-	-	-		+		-	-
844	1	1	3526.53	47.95	1703.68		+	-	-	-	-	-		+		-	-
845	1	1	4345.89	46.31	1994.59		+	-	-	-	-	-		+		-	-
846	1	1	4210.79	48.63	1864.14		+	-	-	-	-	-		+		-	-
847	1	1	3450.01	47.28	1767.51		+	-	-	-	-	-		+		+	+
848	1	1	4362.1	48.76	2428.4		+	-	-	-	-	-		+		+	+
849	1	1	4425.95	48.38	1909.83		+	-	-	-	-	-		+		+	-
850	1	1	4732.58	45.21	1814.96		+	-	-	-	-	-	+			+	+
851	1	1	4288.71	47.04	1924.91		+	-	-	-	-	-		+		+	-
852	1	1	4401.49	48.51	1758.82		+	-	-	-	-	-		+		+	-
853	1	1	3468.93	49.66	1589.67		+	-	-	-	-	-		+		+	-
854	1	1	3456.11	45.7	1562.49		+	-	-	-	-	-		+		+	-
855	1	1	3223.99	48.38	1767.19		+	-	-	-	-	-		+		+	-
856	1	1	3748.03	49.11	1880.69		+	-	-	-	-	-		+		+	-
857	1	1	3612.68	45.76	1700.56		+	-	-	-	-	-	+			+	-
858	1	1	3680.88	47.99	1880.46		+	-	-	-	-	-		+		+	-
859	1	1	3736.12	46.25	1751.69		+	-	-	-	-	-		+		+	-
860	1	1	4183.01	45.46	1808.12		+	-	-	-	-	-			+	-	-
861	1	1	3980.88	46.29	2047.85		+	-	-	-	-	-		+		-	-
862	1	1	4232.47	46.39	2021.94		+	-	-	-	-	-		+		-	-
863	1	1	3797.84	48.97	2099.07		+	-	-	-	-	-			+	-	-
864	1	1	3422.56	45.81	1823.53		+	-	-	-	-	-		+		+	+
865	1	1	4553.93	46.52	1943.15		+	-	-	-	-	-		+		-	+
866	1	1	4415.53	46.98	1957.62		+	-	-	-	-	-		+		-	-
867	1	1	4785.38	47.13	2086.33		+	-	-	-	-	-		+		+	-
868	1	1	4207.64	48.72	2063.16		+	-	-	-	-	-		+		+	-
869	1	1	4099.65	46.75	2154.77		+	-	-	-	-	-		+		+	-
870	1	1	4123.23	45.87	1993.29		+	-	-	-	-	-		+		+	-
871	1	1	5207.26	48.52	2164.61		+	-	-	-	-	-	+			-	-
872	1	1	3197.05	44.08	1598.06		+	-	-	-	-	-		+		+	+
873	1	1	4895.23	49.08	2590.8		+	-	-	-	-	-		+		+	+
874	1	1	5074.66	48.64	2055.17		+	-	-	-	-	-		+		+	-
875	1	1	4590.25	44.73	2135.76		+	-	-	-	-	-	+			+	+
876	1	1	4450.1	42.68	1842.2		+	-	-	-	-	-		+		+	-
877	1	1	4865.2	47.08	2088.79		+	-	-	-	-	-		+		+	-
878	1	1	3387.33	44.82	1709.45		+	-	-	-	-	-		+		+	-
879	1	1	2949.75	48.67	1637.04		+	-	-	-	-	-		+		-	-
880	1	1	4004.51	42.13	1308.32		+	-	-	-	-	-		+		+	-
881	1	1	4617.1	40.85	1796.23		+	-	-	-	-	-		+		-	-
882	1	1	3425.55	48.69	1661.97		+	-	-	-	-	-		+		-	-
883	1	1	4288.15	43.53	1690.92		+	-	-	-	-	-		+		-	-
884	1	1	4430.29	42.86	1720.56		+	-	-	-	-	-		+		-	-
885	1	1	4800.79	42.76	1786.08		+	-	-	-	-	-		+		-	-
886	1	1	4394.22	43.54	1857.92		+	-	-	-	-	-		+		-	-
887	1	1	4564.72	45.57	1982.85		+	-	-	-	-	-		+		-	-
888	1	1	4565.7	44.66	1700.19		+	-	-	-	-	-		+		-	-
889	1	1	3998.14	44.1	1776.57		+	-	-	-	-	-		+		-	-
890	1	1	4841.8	50.19	2089.73		+	-	-	-	-	-		+		-	-
891	1	1	4443.49	40.98	1772.42		+	-	-	-	-	-		+		-	-
892	1	1	4711.7	43.25	1667.5		+	-	-	-	-	-		+		-	-
893	1	1	5190.15	45.69	2326.7		+	-	-	-	-	-		+		+	-
894	1	1	2769.65	39.62	1214.91		+	-	-	-	-	-		+		+	-
895	1	1	2045.54	42.74	676.4		+	-	-	-	-	-		+		+	-
896	1	1	1302.29	39.08	675.308		+	-	-	-	-	-		+		+	-
897	1	1	3974.55	43.52	1699.81		+	-	-	-	-	-		+		+	+
898	1	1	4386.53	48.07	2357.98		+	-	-	-	-	-		+		+	+
899	1	1	3897.5	49.77	2032.4		+	-	-	-	-	-		+		+	-
900	1	1	4903.61	43.05	1948.19		+	-	-	-	-	-		+		+	+
901	1	1	3907.69	49.08	1917.89		+	-	-	-	-	-		+		+	-
902	1	1	4907.33	46.82	2297.61		+	-	-	-	-	-		+		-	-
903	1	1	4029.46	46.29	1865.24		+	-	-	-	-	-		+		-	-
904	1	1	4186.57	47.87	2004.11		+	-	-	-	-	-		+		-	-
905	1	1	4062.59	43.98	1786.73		+	-	-	-	-	-		+		-	-
906	1	1	4497.43	42.42	1907.81		+	-	-	-	-	-		+		-	-
907	1	1	3184.72	45.24	1440.77		+	-	-	-	-	-		+		-	-
908	1	1	4236.95	46.97	1990.09		+	-	-	-	-	-		+		-	-
909	1	1	3991.01	41.91	1672.63		+	-	-	-	-	-		+		-	-
910	1	1	3676.2	44.87	1649.51		+	-	-	-	-	-		+		-	-
911	1	1	4083.7	45.25	1847.88		+	-	-	-	-	-		+		-	-
912	1	1	3565.36	45.03	1605.48		+	-	-	-	-	-		+		-	-
913	1	1	4028.17	48.38	1948.83		+	-	-	-	-	-		+		-	-
914	1	1	3559.3	43.49	1547.94		+	-	-	-	-	-		+		-	-
915	1	1	3834.66	42.43	1627.05		+	-	-	-	-	-		+		-	-
916	1	1	3351.18	41.36	1386.05		+	-	-	-	-	-		+		-	-
917	1	1	3967.8	42.42	1683.14		+	-	-	-	-	-		+		-	-
918	1	1	3191.46	44.86	1431.69		+	-	-	-	-	-		+		-	-
919	1	1	3013.86	44.63	1345.09		+	-	-	-	-	-		+		-	-
920	1	1	4146.14	42.93	1779.94		+	-	-	-	-	-		+		-	-
921	1	1	2332.09	44.08	1027.99		+	-	-	-	-	-		+		-	-
922	1	1	3020.27	44.91	1356.4		+	-	-	-	-	-		+		-	-
923	1	1	3727.53	49.05	1828.35		+	-	-	-	-	-		+		+	-
924	1	1	4758.56	47.68	2268.88		+	-	-	-	-	-		+		+	+
925	1	1	5271.28	45.59	2403.18		+	-	-	-	-	-		+		+	-
926	1	1	4565.09	45.52	2078.03		+	-	-	-	-	-	+			-	-
927	1	1	4027.92	43.65	1758.19		+	-	-	-	-	-		+		-	-
928	1	1	3031.97	46.23	1401.68		+	-	-	-	-	-		+		-	-
929	1	1	3801.36	46.33	1761.17		+	-	-	-	-	-		+		-	-
930	1	1	3336.77	48.07	1603.99		+	-	-	-	-	-		+		-	-
931	1	1	4199	44.66	1875.28		+	-	-	-	-	-		+		-	-
932	1	1	3233.98	43.22	1397.72		+	-	-	-	-	-		+		-	-
933	1	1	3819.79	44.28	1691.4		+	-	-	-	-	-		+		-	-
934	1	1	3897.12	44.79	1745.52		+	-	-	-	-	-		+		-	-
935	1	1	3500.58	44.27	1549.71		+	-	-	-	-	-		+		-	-
936	1	1	3131.99	46.33	1451.05		+	-	-	-	-	-		+		-	-
937	1	1	3863.42	45.08	1741.63		+	-	-	-	-	-		+		-	-
938	1	1	4064.28	45.87	1864.29		+	-	-	-	-	-		+		-	-
939	1	1	3403.06	46.37	1578		+	-	-	-	-	-		+		-	-
940	1	1	3358.75	42.8	1437.54		+	-	-	-	-	-		+		-	-
941	1	1	3330.37	42.03	1399.75		+	-	-	-	-	-		+		-	-
942	1	1	3906.2	47.63	1860.52		+	-	-	-	-	-		+		-	-
943	1	1	3214.71	44.23	1421.87		+	-	-	-	-	-		+		-	-
944	1	1	3959.15	43.81	1734.5		+	-	-	-	-	-		+		-	-
945	1	1	2423.27	41.53	1006.38		+	-	-	-	-	-		+		-	-
946	1	1	2334.47	45.15	1054.01		+	-	-	-	-	-		+		-	-
947	1	1	3778.38	44.22	1670.8		+	-	-	-	-	-		+		-	-
948	1	1	3905.2	49.96	1951.04		+	-	-	-	-	-		+		+	-
949	1	1	4834.06	47.79	2310.2		+	-	-	-	-	-		+		+	+
950	1	1	4550.24	47.02	2139.52		+	-	-	-	-	-	+			+	-
951	1	1	2988.38	40.36	1206.11		+	-	-	-	-	-		+		-	-
952	1	1	2665.98	42.76	1139.97		+	-	-	-	-	-		+		-	-
953	1	1	4402.37	44.19	1945.41		+	-	-	-	-	-		+		-	-
954	1	1	3971.21	44.2	1755.28		+	-	-	-	-	-		+		-	-
955	1	1	4278.61	44.32	1896.28		+	-	-	-	-	-		+		-	-
956	1	1	4415.17	44.68	1972.7		+	-	-	-	-	-		+		-	-
957	1	1	2544.49	42.58	1083.45		+	-	-	-	-	-		+		-	-
958	1	1	3504.74	43.01	1507.39		+	-	-	-	-	-		+		-	-
959	1	1	4240.45	48.09	2039.23		+	-	-	-	-	-		+		-	-
960	1	1	3519.51	45.49	1601.02		+	-	-	-	-	-		+		-	-
961	1	1	4186.96	42.07	1761.45		+	-	-	-	-	-		+		-	-
962	1	1	4719.12	43.15	2036.3		+	-	-	-	-	-		+		-	-
963	1	1	2820.31	44.02	1241.5		+	-	-	-	-	-		+		-	-
964	1	1	3271.05	41.37	1353.23		+	-	-	-	-	-		+		-	-
965	1	1	4423.43	47.32	2093.17		+	-	-	-	-	-		+		-	-
966	1	1	4309.77	44.97	1938.1		+	-	-	-	-	-		+		-	-
967	1	1	4573.53	47.91	2191.18		+	-	-	-	-	-		+		-	-
968	1	1	1608.21	42.83	688.794		+	-	-	-	-	-		+		-	+
969	1	1	3880.35	47.45	1841.23		+	-	-	-	-	-		+		-	+
970	1	1	2932.13	46.02	1349.37		+	-	-	-	-	-		+		-	+
971	1	1	4020.32	44.5	1789.04		+	-	-	-	-	-		+		-	+
972	1	1	3371.87	46.18	1557.13		+	-	-	-	-	-		+		-	+
973	1	1	4729.66	50.8	2402.67		+	-	-	-	-	-		+		+	-
974	1	1	3902.5	48.54	1894.28		+	-	-	-	-	-		+		+	+
975	1	1	4507.22	46.66	2103.07		+	-	-	-	-	-	+			+	+
976	1	1	4401.2	44.73	1968.66		+	-	-	-	-	-		+		+	+
977	1	1	3523.15	45.36	1598.1		+	-	-	-	-	-		+		+	+
978	1	1	3792.16	45.95	1742.5		+	-	-	-	-	-		+		+	+
979	1	1	3863.42	43.42	1677.5		+	-	-	-	-	-		+		+	+
980	1	1	4181.64	46.69	1952.41		+	-	-	-	-	-		+		+	+
981	1	1	4244.49	50.06	2124.79		+	-	-	-	-	-		+		+	+
982	1	1	4191.39	49.45	2072.64		+	-	-	-	-	-		+		+	+
983	1	1	3867.16	46.88	1812.92		+	-	-	-	-	-		+		+	+
984	1	1	4211.95	45.71	1925.28		+	-	-	-	-	-		+		+	+
985	1	1	4533.23	47.99	2175.5		+	-	-	-	-	-		+		+	+
986	1	1	3780.96	47.97	1813.73		+	-	-	-	-	-		+		+	+
987	1	1	3481.38	47.61	1657.49		+	-	-	-	-	-		+		+	+
988	1	1	3584.59	45.98	1648.19		+	-	-	-	-	-		+		+	+
989	1	1	469.23	42.67	200.22		+	-	-	-	-	-		+		+	+
990	1	1	4078.69	43.76	1784.83		+	-	-	-	-	-		+		+	+
991	1	1	5362.84	47.97	2572.56		+	-	-	-	-	-		+		+	+
992	1	1	3858.3	44.46	1715.4		+	-	-	-	-	-		+		+	+
993	1	1	3706.59	48.87	1811.41		+	-	-	-	-	-		+		+	+
994	1	1	3558.16	49.73	1769.47		+	-	-	-	-	-		+		+	-
995	1	1	4278.2	45.18	1932.89		+	-	-	-	-	-		+		+	-
996	1	1	4965.53	43.56	2162.99		+	-	-	-	-	-		+		+	+
997	1	1	4058.32	45.14	1831.92		+	-	-	-	-	-	+			+	+
998	1	1	4908.67	49.54	2431.76		+	-	-	-	-	-		+		+	-
999	1	1	3714.12	44.44	1650.55		-	+	+	-	-	-		+		+	+
1000	1	1	4703.95	48.46	2279.54		-	+	+	-	-	-		+		+	+
1001	1	1	3173.48	49.06	1556.91		-	+	+	-	-	-		+		-	+
1002	1	1	3607.66	46.85	1690.19		-	+	+	-	-	-		+		-	+
1003	1	1	3993.33	44.43	1774.24		-	+	+	-	-	-		+		-	+
1004	1	1	4181.27	49.95	2088.54		-	+	+	-	-	-		+		-	+
1005	1	1	3962.12	48.68	1928.76		-	+	+	-	-	-		+		-	+
1006	1	1	4051.99	49.24	1995.2		-	+	+	-	-	-		+		-	+
1007	1	1	4742.99	49.89	2366.28		-	+	+	-	-	-		+		-	+
1008	1	1	4535.8	45.75	2075.13		-	+	+	-	-	-		+		-	+
1009	1	1	3872.49	45.23	1751.53		-	+	+	-	-	-		+		-	+
1010	1	1	4579.95	43.43	1989.07		-	+	+	-	-	-	+			-	+
1011	1	1	3274.93	43.31	1418.37		-	+	+	-	-	-	+			-	-
1012	1	1	4271.73	49.4	2110.23		-	+	+	-	-	-		+		-	+
1013	1	1	3684.13	45.51	1676.65		-	+	+	-	-	-		+		-	+
1014	1	1	2423.88	44.11	1069.18		-	+	+	-	-	-		+		-	+
1015	1	1	3627.61	47.8	1734		-	+	+	-	-	-		+		-	+
1016	1	1	3261.58	45.85	1495.43		-	+	+	-	-	-		+		-	+
1017	1	1	3083.45	39.67	1223.2		-	+	+	-	-	-		+		-	+
1018	1	1	3997.12	44.11	1763.13		-	+	+	-	-	-		+		-	+
1019	1	1	4697.5	48.77	2290.97		-	+	+	-	-	-		+		-	+
1020	1	1	3486.02	43.84	1528.27		-	+	+	-	-	-		+		-	+
1021	1	1	3876.88	48.22	1869.43		-	+	+	-	-	-			+	-	+
1022	1	1	4161.64	46.5	1935.16		-	+	+	-	-	-		+		-	+
1023	1	1	4693.53	48.62	2281.99		-	+	+	-	-	-		+		-	+
1024	1	1	4334.3	50.04	2168.89		-	+	+	-	-	-		+		-	+
1025	1	1	4776.53	47.31	2259.78		-	+	+	-	-	-		+		-	+
1026	1	1	3097.66	48.18	1492.45		-	+	+	-	-	-		+		-	+
1027	1	1	3562.22	49.22	1753.33		-	+	+	-	-	-		+		-	+
1028	1	1	3287.39	48.18	1583.87		-	+	+	-	-	-		+		-	+
1029	1	1	3729.99	44.11	1645.3		-	+	+	-	-	-		+		-	+
1030	1	1	3257.62	43.82	1427.49		-	+	+	-	-	-		+		-	-
1031	1	1	3761.94	49.75	1871.57		-	+	+	-	-	-		+		-	-
1032	1	1	2351.73	40.45	951.275		-	+	+	-	-	-		+		-	+
1033	1	1	3834.14	47.28	1812.78		-	+	+	-	-	-		+		-	+
1034	1	1	3461.04	45.9	1588.62		-	+	+	-	-	-	+			-	+
1035	1	1	4198.67	44.78	1880.16		-	+	+	-	-	-		+		-	+
1036	1	1	2130.25	50.68	1079.61		-	+	+	-	-	-		+		-	+
1037	1	1	3257.93	49.11	1599.97		-	+	+	-	-	-		+		-	+
1038	1	1	3451.99	48.1	1660.41		-	+	+	-	-	-		+		-	+
1039	1	1	3293.64	45.05	1483.79		-	+	+	-	-	-		+		-	+
1040	1	1	3584.9	47.07	1687.41		-	+	+	-	-	-		+		-	+
1041	1	1	4035.86	47.35	1910.98		-	+	+	-	-	-		+		-	+
1042	1	1	4239.03	46.59	1974.96		-	+	+	-	-	-		+		-	+
1043	1	1	3509.79	45.98	1613.8		-	+	+	-	-	-		+		-	+
1044	1	1	3858.39	47.83	1845.47		-	+	+	-	-	-		+		-	+
1045	1	1	4194.7	44.9	1883.42		-	+	+	-	-	-		+		-	+
1046	1	1	3899.5	48.08	1874.88		-	+	+	-	-	-			+	-	+
1047	1	1	3513.89	46.77	1643.45		-	+	+	-	-	-		+		-	+
1048	1	1	4377.68	48.12	2106.54		-	+	+	-	-	-		+		-	+
1049	1	1	4410.05	49	2160.92		-	+	+	-	-	-		+		+	+
1050	1	1	4198.13	44.21	1855.99		-	+	+	-	-	-		+		+	+
1051	1	1	3460.38	45.25	1565.82		-	+	+	-	-	-		+		-	-
1052	1	1	2378.63	48.58	1155.54		-	+	+	-	-	-		+		-	+
1053	1	1	3885.31	46.14	1792.68		-	+	+	-	-	-		+		-	+
1054	1	1	2811.41	49.96	1404.58		-	+	+	-	-	-		+		-	+
1055	1	1	3816.45	48.02	1832.66		-	+	+	-	-	-		+		-	+
1056	1	1	3789.82	49.55	1877.86		-	+	+	-	-	-		+		-	+
1057	1	1	4726.27	48.47	2290.82		-	+	+	-	-	-		+		-	+
1058	1	1	3501.75	48.06	1682.94		-	+	+	-	-	-		+		-	+
1059	1	1	3253.01	45.34	1474.91		-	+	+	-	-	-		+		-	+
1060	1	1	4198.58	47.72	2003.56		-	+	+	-	-	-		+		-	+
1061	1	1	2780.17	43.85	1219.1		-	+	+	-	-	-		+		-	+
1062	1	1	3717.86	47.84	1778.63		-	+	+	-	-	-		+		-	+
1063	1	1	2679.2	43.53	1166.26		-	+	+	-	-	-		+		-	+
1064	1	1	3474.8	43	1494.17		-	+	+	-	-	-		+		-	+
1065	1	1	2936.58	41.68	1223.97		-	+	+	-	-	-		+		-	+
1066	1	1	4063.87	42.33	1720.24		-	+	+	-	-	-		+		-	+
1067	1	1	3986.06	42.38	1689.29		-	+	+	-	-	-		+		-	+
1068	1	1	3825.3	45.92	1756.58		-	+	+	-	-	-		+		-	+
1069	1	1	3557.78	48.06	1709.87		-	+	+	-	-	-		+		-	+
1070	1	1	4055.55	42.33	1716.71		-	+	+	-	-	-		+		-	+
1071	1	1	2951.14	48.84	1441.34		-	+	+	-	-	-			+	-	+
1072	1	1	3710.15	47.3	1754.9		-	+	+	-	-	-		+		-	+
1073	1	1	4460.04	47.96	2139.04		-	+	+	-	-	-		+		-	+
1074	1	1	3532.51	48.55	1715.03		-	+	+	-	-	-		+		+	+
1075	1	1	4384.69	46.02	2017.83		-	+	+	-	-	-		+		+	+
1076	1	1	2737.71	44.18	1209.52		-	+	+	-	-	-		+		-	-
1077	1	1	2538.01	49.14	1247.18		-	+	+	-	-	-		+		-	-
1078	1	1	3830.57	43.41	1662.85		-	+	+	-	-	-		+		-	+
1079	1	1	3208.99	46.18	1481.91		-	+	+	-	-	-		+		-	-
1080	1	1	3205.28	47.15	1511.29		-	+	+	-	-	-		+		-	-
1081	1	1	3748.98	49.13	1841.88		-	+	+	-	-	-		+		-	+
1082	1	1	3486.34	44.97	1567.81		-	+	+	-	-	-		+		-	+
1083	1	1	3990.49	47.39	1891.09		-	+	+	-	-	-		+		-	+
1084	1	1	2791.14	39.18	1093.57		-	+	+	-	-	-		+		-	-
1085	1	1	3517.48	46.21	1625.43		-	+	+	-	-	-		+		-	-
1086	1	1	4053.05	45.68	1851.43		-	+	+	-	-	-		+		-	-
1087	1	1	2475.27	42.83	1060.16		-	+	+	-	-	-		+		-	+
1088	1	1	1559.5	43.24	674.327		-	+	+	-	-	-		+		-	+
1089	1	1	2679.49	44.77	1199.61		-	+	+	-	-	-		+		-	+
1090	1	1	3027.29	41.92	1269.04		-	+	+	-	-	-		+		-	+
1091	1	1	3596.43	47.16	1696.08		-	+	+	-	-	-		+		-	+
1092	1	1	3187.49	40.38	1287.11		-	+	+	-	-	-		+		-	+
1093	1	1	4005.79	44.53	1783.78		-	+	+	-	-	-		+		-	+
1094	1	1	4222.74	48.27	2038.32		-	+	+	-	-	-		+		-	+
1095	1	1	3358.03	42.9	1440.59		-	+	+	-	-	-		+		-	+
1096	1	1	3900.76	46.3	1806.05		-	+	+	-	-	-		+		-	+
1097	1	1	3903.54	47.35	1848.33		-	+	+	-	-	-		+		-	+
1098	1	1	4017.11	46.55	1869.97		-	+	+	-	-	-		+		-	+
1099	1	1	4243.22	48.62	2063.05		-	+	+	-	-	-		+		+	+
1100	1	1	3396.9	44.88	1524.53		-	+	+	-	-	-		+		+	+
1101	1	1	3078.4	47.22	1453.62		-	+	+	-	-	-		+		-	+
1102	1	1	4150.21	47.39	1966.79		-	+	+	-	-	-		+		-	+
1103	1	1	3546.61	49.74	1764.08		-	+	+	-	-	-		+		-	+
1104	1	1	3499.28	47.7	1669.16		-	+	+	-	-	-		+		-	+
1105	1	1	2713.07	46.07	1249.91		-	+	+	-	-	-		+		-	+
1106	1	1	3922.39	49.28	1932.95		-	+	+	-	-	-		+		-	+
1107	1	1	4132.35	49.41	2041.79		-	+	+	-	-	-		+		-	+
1108	1	1	3355.97	46.59	1563.55		-	+	+	-	-	-		+		-	+
1109	1	1	3945.53	48.06	1896.22		-	+	+	-	-	-		+		-	+
1110	1	1	3689.82	48.42	1786.61		-	+	+	-	-	-		+		-	+
1111	1	1	3162.25	49.06	1551.4		-	+	+	-	-	-		+		-	+
1112	1	1	3274.57	48.6	1591.44		-	+	+	-	-	-		+		-	+
1113	1	1	1848.26	48.48	896.035		-	+	+	-	-	-		+		-	+
1114	1	1	3286.98	47.11	1548.49		-	+	+	-	-	-		+		-	+
1115	1	1	3507.65	45.57	1598.44		-	+	+	-	-	-		+		-	+
1116	1	1	3737.16	46	1719.09		-	+	+	-	-	-		+		-	+
1117	1	1	3819.37	45.67	1744.3		-	+	+	-	-	-		+		-	+
1118	1	1	3858.52	44.57	1719.74		-	+	+	-	-	-		+		-	+
1119	1	1	4909.72	49.79	2444.55		-	+	+	-	-	-		+		-	+
1120	1	1	4201.92	43.01	1807.25		-	+	+	-	-	-		+		-	+
1121	1	1	3375.16	47.07	1588.69		-	+	+	-	-	-		+		-	+
1122	1	1	4150.9	46.26	1920.21		-	+	+	-	-	-		+		-	+
1123	1	1	4585.37	45.62	2091.84		-	+	+	-	-	-		+		-	+
1124	1	1	3321.79	49.2	1634.32		-	+	+	-	-	-		+		+	+
1125	1	1	3355.79	44.57	1495.68		-	+	+	-	-	-		+		+	+
1126	1	1	3133.38	44.36	1389.97		-	+	+	-	-	-		+		-	+
1127	1	1	3440.62	47.7	1641.17		-	+	+	-	-	-		+		-	+
1128	1	1	3563.26	47.61	1696.47		-	+	+	-	-	-		+		-	+
1129	1	1	3631.4	49.07	1781.93		-	+	+	-	-	-		+		-	+
1130	1	1	2567.2	42.3	1085.93		-	+	+	-	-	-		+		-	+
1131	1	1	3452.42	47.33	1634.03		-	+	+	-	-	-		+		-	+
1132	1	1	3004.33	43.23	1298.77		-	+	+	-	-	-		+		-	+
1133	1	1	4165.72	48.79	2032.46		-	+	+	-	-	-		+		-	+
1134	1	1	4930.57	46.47	2291.24		-	+	+	-	-	-		+		-	+
1135	1	1	4866.18	44.69	2174.7		-	+	+	-	-	-		+		-	+
1136	1	1	2322.97	46.82	1087.62		-	+	+	-	-	-		+		-	+
1137	1	1	3227.74	46.32	1495.09		-	+	+	-	-	-		+		-	+
1138	1	1	3221.01	45.09	1452.35		-	+	+	-	-	-		+		-	+
1139	1	1	2857.93	44.29	1265.78		-	+	+	-	-	-		+		-	+
1140	1	1	3951.75	47.24	1866.81		-	+	+	-	-	-		+		-	+
1141	1	1	4088.3	48.11	1966.88		-	+	+	-	-	-		+		-	+
1142	1	1	4437.84	44.1	1957.09		-	+	+	-	-	-		+		-	+
1143	1	1	4071.43	46.41	1889.55		-	+	+	-	-	-		+		-	+
1144	1	1	4034.63	48.62	1961.64		-	+	+	-	-	-		+		-	+
1145	1	1	3475.75	43.78	1521.68		-	+	+	-	-	-		+		-	+
1146	1	1	3678.04	48.69	1790.84		-	+	+	-	-	-		+		-	+
1147	1	1	3432.69	47.02	1614.05		-	+	+	-	-	-		+		-	+
1148	1	1	3853.48	46.61	1796.11		-	+	+	-	-	-		+		-	+
1149	1	1	4265.62	47.51	2026.6		-	+	+	-	-	-		+		+	+
1150	1	1	3334.57	45.07	1502.89		-	+	+	-	-	-		+		+	+
1151	1	1	4515.8	47.83	2159.91		-	-	+	+	-	-		+		+	+
1152	1	1	2918.57	49.79	1453.16		-	-	+	+	-	-		+		+	+
1153	1	1	3727.17	50.16	1869.55		-	-	+	+	-	-		+		+	+
1154	1	1	3891.83	48.98	1906.22		-	-	+	+	-	-		+		+	-
1155	1	1	3343.78	46.83	1565.89		-	-	+	+	-	-		+		+	-
1156	1	1	4029.23	48	1934.03		-	-	+	+	-	-		+		+	-
1157	1	1	3646.77	47.71	1739.88		-	-	+	+	-	-		+		+	-
1158	1	1	4262	45.17	1925.14		-	-	+	+	-	-		+		+	+
1159	1	1	3743.6	48.03	1798.05		-	-	+	+	-	-		+		+	+
1160	1	1	3842.1	40.39	1551.83		-	-	+	+	-	-		+		+	+
1161	1	1	2729.28	41.9	1143.57		-	-	+	+	-	-		+		+	+
1162	1	1	2936.44	48.09	1412.13		-	-	+	+	-	-		+		+	-
1163	1	1	3497.95	48.71	1703.85		-	-	+	+	-	-		+		+	-
1164	1	1	3799.6	47.42	1801.77		-	-	+	+	-	-		+		+	-
1165	1	1	4107.87	52.2	2144.31		-	-	+	+	-	-		+		+	+
1166	1	1	4487.22	46.05	2066.36		-	-	+	+	-	-		+		+	-
1167	1	1	3557.06	48.73	1733.36		-	-	+	+	-	-		+		+	+
1168	1	1	4536.26	51.33	2328.46		-	-	+	+	-	-		+		+	+
1169	1	1	4033.1	48.58	1959.28		-	-	+	+	-	-		+		+	+
1170	1	1	4508.72	48.53	2188.08		-	-	+	+	-	-		+		+	+
1171	1	1	3338.84	49.35	1647.72		-	-	+	+	-	-		+		+	+
1172	1	1	3994.32	46.21	1845.78		-	-	+	+	-	-		+		+	+
1173	1	1	2644.94	47.22	1248.94		-	-	+	+	-	-		+		+	+
1174	1	1	4097.9	48.83	2001		-	-	+	+	-	-		+		+	+
1175	1	1	2854.4	47.78	1363.83		-	-	+	+	-	-		+		+	+
1176	1	1	3809.82	44.33	1688.89		-	-	+	+	-	-	+			+	+
1177	1	1	2323.08	42.74	992.883		-	-	+	+	-	-	+			+	+
1178	1	1	3439.38	46.6	1602.75		-	-	+	+	-	-	+			+	+
1179	1	1	3528.57	42.58	1502.47		-	-	+	+	-	-	+			+	-
1180	1	1	3751.65	46.57	1747.15		-	-	+	+	-	-	+			+	-
1181	1	1	2488.48	45.23	1125.54		-	-	+	+	-	-	+			+	+
1182	1	1	4262.22	46.52	1982.78		-	-	+	+	-	-		+		+	+
1183	1	1	3471.81	47.25	1640.43		-	-	+	+	-	-		+		+	+
1184	1	1	4185.04	52.65	2203.42		-	-	+	+	-	-		+		+	+
1185	1	1	4415.95	46.74	2064.01		-	-	+	+	-	-		+		+	-
1186	1	1	3519.4	49.56	1744.21		-	-	+	+	-	-		+		+	-
1187	1	1	3422.2	47.89	1638.89		-	-	+	+	-	-		+		+	+
1188	1	1	2181.38	47.83	1043.35		-	-	+	+	-	-		+		+	+
1189	1	1	2848.96	50.75	1445.84		-	-	+	+	-	-		+		+	+
1190	1	1	3532.03	43.05	1520.54		-	-	+	+	-	-		+		+	+
1191	1	1	3382.94	44.13	1492.89		-	-	+	+	-	-		+		+	+
1192	1	1	3597.28	49.79	1791.08		-	-	+	+	-	-		+		+	-
1193	1	1	4080.77	52.49	2142		-	-	+	+	-	-		+		+	+
1194	1	1	4055.43	46.17	1872.39		-	-	+	+	-	-		+		+	+
1195	1	1	5067.98	48.2	2442.77		-	-	+	+	-	-		+		+	+
1196	1	1	4013.48	50.34	2020.39		-	-	+	+	-	-		+		+	+
1197	1	1	4578.48	45.08	2063.98		-	-	+	+	-	-		+		+	+
1198	1	1	3020.46	47.48	1434.11		-	-	+	+	-	-		+		+	+
1199	1	1	3724.78	50.12	1866.86		-	-	+	+	-	-		+		+	+
1200	1	1	3223.25	48.95	1577.78		-	-	+	+	-	-		+		+	+
1201	1	1	3491.7	48.2	1683		-	-	-	-	+	-		+		-	+
1202	1	1	3387.83	52.59	1781.66		-	-	-	-	+	-		+		-	-
1203	1	1	3017.22	49.22	1485.07		-	-	-	-	+	-		+		-	-
1204	1	1	3792.77	51.85	1966.55		-	-	-	-	+	-		+		-	+
1205	1	1	4046.31	48.76	1972.98		-	-	-	-	+	-		+		-	+
1206	1	1	3571.83	51.88	1853.07		-	-	-	-	+	-		+		-	-
1207	1	1	3903.07	52.78	2060.04		-	-	-	-	+	-		+		-	+
1208	1	1	4079.1	49.44	2016.71		-	-	-	-	+	-		+		-	+
1209	1	1	4254.85	54.02	2298.47		-	-	-	-	+	-		+		-	+
1210	1	1	3425.63	52.95	1813.87		-	-	-	-	+	-		+		-	-
1211	1	1	2978.45	52.42	1561.3		-	-	-	-	+	-		+		-	+
1212	1	1	4580.64	50.35	2306.35		-	-	-	-	+	-		+		-	+
1213	1	1	4148.33	50.67	2101.96		-	-	-	-	+	-		+		-	+
1214	1	1	3381.57	52.71	1782.43		-	-	-	-	+	-		+		-	-
1215	1	1	3417.57	49.5	1691.7		-	-	-	-	+	-		+		-	+
1216	1	1	4179.87	52.72	2203.63		-	-	-	-	+	-		+		-	+
1217	1	1	3513.14	48.04	1687.71		-	-	-	-	+	-		+		-	+
1218	1	1	4754.86	49.45	2351.28		-	-	-	-	+	-		+		-	+
1219	1	1	3482.86	45.36	1579.82		-	-	-	-	+	-		+		-	+
1220	1	1	3394.62	47.38	1608.37		-	-	-	-	+	-			+	-	+
1221	1	1	4332.64	53.59	2321.86		-	-	-	-	+	-			+	-	-
1222	1	1	3764.58	50.5	1901.11		-	-	-	-	+	-		+		-	+
1223	1	1	3929.63	43.99	1728.65		-	-	-	-	+	-	+			-	+
1224	1	1	3422.65	50.98	1744.87		-	-	-	-	+	-		+		-	+
1225	1	1	4091.84	46.01	1882.66		+	-	-	-	-	-		+		+	+
1226	1	1	3822.63	49.55	1894.11		-	-	-	-	+	-		+		-	-
1227	1	1	2981.46	52.28	1558.71		-	-	-	-	+	-		+		-	+
1228	1	1	4000.62	52.85	2114.33		-	-	-	-	+	-		+		-	+
1229	1	1	3925.79	48.35	1898.12		-	-	-	-	+	-		+		-	+
1230	1	1	3555.82	50.55	1797.47		-	-	-	-	+	-		+		-	-
1231	1	1	1710.24	47.08	805.181		-	-	-	-	+	-		+		-	+
1232	1	1	4317.82	45.43	1961.59		-	-	-	-	+	-		+		-	+
1233	1	1	4024.28	50.58	2035.48		-	-	-	-	+	-		+		-	+
1234	1	1	3675.02	49.39	1815.09		-	-	-	-	+	-		+		-	+
1235	1	1	4278.41	49.48	2116.96		-	-	-	-	+	-			+	-	+
1236	1	1	3260.55	46.75	1524.31		-	-	-	-	+	-		+		-	+
1237	1	1	4115.87	49.05	2018.84		-	-	-	-	+	-			+	-	+
1238	1	1	2706.84	44.81	1212.93		-	-	-	-	+	-		+		-	+
1239	1	1	3605.01	47.48	1711.66		-	-	-	-	+	-		+		-	+
1240	1	1	3890.4	51.22	1992.66		-	-	-	-	+	-		+		-	+
1241	1	1	4504.1	49.83	2244.39		-	-	-	-	+	-		+		-	+
1242	1	1	3517.61	48.74	1714.48		-	-	-	-	+	-		+		-	+
1243	1	1	4233.62	53.36	2259.06		-	-	-	-	+	-		+		-	+
1244	1	1	4638.56	48.95	2270.57		-	-	-	-	+	-		+		-	+
1245	1	1	4641.45	50.41	2339.75		-	-	-	-	+	-		+		-	+
1246	1	1	3374.35	50.04	1688.53		-	-	-	-	+	-		+		-	+
1247	1	1	3822.61	46.1	1762.23		-	-	-	-	+	-			+	-	+
1248	1	1	2945.5	44.34	1306.03		-	-	-	-	+	-	+			-	+
1249	1	1	2992.31	50.45	1509.62		-	-	-	-	+	-		+		-	+
1250	1	1	3114.03	48.54	1511.55		+	-	-	-	-	-		+		+	+
1	1	2	3735.27	43.71	1632.69
2	1	2	4025.62	45.36	1826.02
3	1	2	4653.73	47.54	2212.38
4	1	2	4279.15	47.27	2022.75
5	1	2	4427.08	44.26	1959.43
6	1	2	2834.54	45.62	1293.12
7	1	2	4292.89	45.95	1972.58
8	1	2	4030.25	48.14	1940.16
9	1	2	3539.1	49.06	1736.28
10	1	2	4075.19	46.32	1887.63
11	1	2	3617.38	46.08	1666.89
12	1	2	3649.7	45.72	1668.64
13	1	2	1932.26	43	830.87
14	1	2	3255.37	39.99	1301.82
15	1	2	1557.59	43.52	677.864
16	1	2	2042.81	46.09	941.532
17	1	2	3405.07	40.76	1387.91
18	1	2	2278.2	39.76	905.814
19	1	2	4048.03	39.03	1579.94
20	1	2	3083.94	41.89	1291.86
21	1	2	2187.89	36.1	789.827
22	1	2	4153.56	41.98	1743.67
23	1	2	4683.08	50.79	2378.54
24	1	2	5074.98	44.13	2239.59
25	1	2	3999.6	44.59	1783.42
26	1	2	4366.51	41.99	1833.5
27	1	2	3403.93	44.96	1530.41
28	1	2	4359.6	41.03	1788.74
29	1	2	3711.86	45.14	1675.53
30	1	2	3653.09	46.82	1710.38
31	1	2	5161.46	43.32	2235.94
32	1	2	4366.52	40.88	1785.03
33	1	2	3298.24	44.93	1481.9
34	1	2	4170.68	42.16	1758.36
35	1	2	5157.88	44.17	2278.24
36	1	2	3731.24	43.74	1632.05
37	1	2	4939.92	41.14	2032.28
38	1	2	3968.55	46.46	1843.79
39	1	2	3536.77	45.66	1614.89
40	1	2	6033.15	45.7	2757.15
41	1	2	3839.87	45.44	1744.84
42	1	2	4073.49	39.55	1611.07
43	1	2	3496.52	39.3	1374.13
44	1	2	4592.25	45.47	2088.09
45	1	2	3757.23	46.38	1742.6
46	1	2	2564.8	46.88	1202.38
47	1	2	4763.87	47.95	2284.27
48	1	2	4734.86	51.06	2417.62
49	1	2	4182.54	45.48	1902.22
50	1	2	4257.78	45.36	1931.33
51	1	2	4454.14	42.46	1891.23
52	1	2	4029.34	46.74	1883.31
53	1	2	3804.42	48.9	1860.36
54	1	2	4113.36	44.87	1845.66
55	1	2	4691.51	45.92	2154.34
56	1	2	4829.19	43.02	2077.52
57	1	2	4505.59	46.18	2080.68
58	1	2	3925.62	41.55	1631.09
59	1	2	5055.41	43.85	2216.8
60	1	2	4327.71	49.64	2148.28
61	1	2	4511.17	46.93	2117.09
62	1	2	6265.09	52.08	3262.86
63	1	2	4453.96	52.26	2327.64
64	1	2	4302.69	47.98	2064.43
65	1	2	5351.32	48.88	2615.73
66	1	2	4286.74	52.43	2247.54
67	1	2	5328.57	48.83	2601.94
68	1	2	4328.83	50.42	2182.6
69	1	2	4017.87	48.3	1940.63
70	1	2	4614.32	49.18	2269.32
71	1	2	4760.17	49.03	2333.91
72	1	2	4312.59	44.67	1926.43
73	1	2	4325.78	50.45	2182.36
74	1	2	4039.45	44.45	1795.54
75	1	2	3575.71	46.63	1667.35
76	1	2	3891.02	47.76	1858.35
77	1	2	4404.92	47.9	2109.96
78	1	2	5526.71	50.98	2817.52
79	1	2	4079.15	45.83	1869.48
80	1	2	4622.08	49.87	2305.03
81	1	2	2889.17	49.74	1437.07
82	1	2	3655.14	47.73	1744.6
83	1	2	3281.17	45.52	1493.59
84	1	2	3656.36	48.98	1790.89
85	1	2	3185.17	48.49	1544.49
86	1	2	3766.31	47.14	1775.44
87	1	2	4914.73	46.2	2270.6
88	1	2	4743.55	48.97	2322.92
89	1	2	3871.96	45.21	1750.51
90	1	2	5529.86	47.97	2652.67
91	1	2	3714.26	48.54	1802.9
92	1	2	5149.48	45.17	2326.02
93	1	2	3621.57	42.04	1522.51
94	1	2	3238.48	46.72	1513.02
95	1	2	4399.25	46.17	2031.13
96	1	2	4967.42	50.27	2497.12
97	1	2	4023.87	48	1931.46
98	1	2	4042.15	50.88	2056.65
99	1	2	4059.41	46.05	1869.36
100	1	2	4116.97	45.74	1883.1
101	1	2	4376.83	47.47	2077.68
102	1	2	4689.79	47.84	2243.59
103	1	2	3521.83	46.82	1648.92
104	1	2	4819.7	47.9	2308.63
105	1	2	4597.37	48.49	2229.26
106	1	2	4639.87	47.71	2213.68
107	1	2	4136.48	46.24	1912.71
108	1	2	5079.12	46.69	2371.44
109	1	2	2033.22	47.88	973.504
110	1	2	3111.15	44.67	1389.75
111	1	2	2516.72	47.2	1187.89
112	1	2	2803.24	45.85	1285.29
113	1	2	3659.09	44.58	1631.22
114	1	2	2907.89	49.27	1432.72
115	1	2	3520.18	47.42	1669.27
116	1	2	3077.19	45.92	1413.05
117	1	2	3782.39	44.65	1688.84
118	1	2	3264.72	46.22	1508.95
119	1	2	4084.7	42.68	1743.35
120	1	2	4731.52	50.47	2388
121	1	2	3969.15	47.19	1873.04
122	1	2	3998.95	45.84	1833.12
123	1	2	5187.73	49.14	2549.25
124	1	2	2502.72	44.22	1106.7
125	1	2	3959.29	46.77	1851.76
126	1	2	3290.18	47.15	1551.32
127	1	2	4899.99	48.56	2379.43
128	1	2	3286.65	48.43	1591.73
129	1	2	4631.52	48.64	2252.77
130	1	2	4642.38	47.87	2222.31
131	1	2	3562.73	49.24	1754.29
132	1	2	3773.55	49.4	1864.13
133	1	2	3960.39	49.41	1956.83
134	1	2	4447.36	43.01	1912.81
135	1	2	4614.24	48.71	2247.6
136	1	2	3908.02	48.09	1879.37
137	1	2	3701.52	48.09	1780.06
138	1	2	4595.44	48.18	2214.08
139	1	2	4188.66	51.74	2167.21
140	1	2	3037.04	43.85	1331.74
141	1	2	3937.32	42.44	1671
142	1	2	3418.7	41.43	1416.37
143	1	2	3334.93	47.97	1599.76
144	1	2	4293.88	47.12	2023.28
145	1	2	4300.47	44.26	1903.39
146	1	2	4812.23	44.67	2149.62
147	1	2	4539.53	46.37	2104.98
148	1	2	3510.29	50.75	1781.47
149	1	2	4365.38	42.58	1858.78
150	1	2	4079.42	46.27	1887.55
151	1	2	4295.59	43.05	1849.25
152	1	2	4673.89	46.44	2170.55
153	1	2	4816.04	43.83	2110.87
154	1	2	4205.69	40.43	1700.36
155	1	2	5477.34	40.4	2212.85
156	1	2	5395.69	47.86	2582.38
157	1	2	4080.33	44.97	1834.93
158	1	2	5623.65	47.93	2695.42
159	1	2	4279.41	46.59	1993.78
160	1	2	5088.02	48.09	2446.83
161	1	2	5003.92	47.31	2367.36
162	1	2	4951.06	48.02	2377.5
163	1	2	4887.81	44.98	2198.54
164	1	2	4975.87	45.59	2268.5
165	1	2	5273.49	45.2	2383.62
166	1	2	5661.57	45.25	2561.86
167	1	2	1613.27	41.56	670.477
168	1	2	3975.6	40.98	1629.2
169	1	2	4940.39	42.2	2084.85
170	1	2	5465.73	43.34	2368.85
171	1	2	4178.23	42.31	1767.81
172	1	2	4448.55	42.94	1910.21
173	1	2	4252.65	49.14	2089.75
174	1	2	4758.42	44.89	2136.05
175	1	2	4934.37	45.83	2261.42
176	1	2	4865.61	41.77	2032.37
177	1	2	5115.89	41.12	2103.66
178	1	2	4170.49	42.91	1789.56
179	1	2	4776.52	46.98	2244.01
180	1	2	4659.83	43.25	2015.38
181	1	2	3713.03	40.45	1501.92
182	1	2	3872.81	40.49	1568.1
183	1	2	4961.33	41.2	2044.07
184	1	2	4229.88	45.17	1910.64
185	1	2	4424.35	42.76	1891.85
186	1	2	3264.46	40.05	1307.42
187	1	2	4189.36	39.46	1653.12
188	1	2	4731.52	43.46	2056.32
189	1	2	4383.52	42.61	1867.82
190	1	2	4899.23	46.16	2261.48
191	1	2	5347.21	42.98	2298.23
192	1	2	4668.93	42.36	1977.76
193	1	2	4553.96	41.01	1867.58
194	1	2	3893.42	42.65	1660.54
195	1	2	4560.81	42.2	1924.66
196	1	2	4061.86	44.44	1805.09
197	1	2	4946.42	42.68	2111.13
198	1	2	3755.01	49.21	1847.84
199	1	2	4580.34	43.59	1996.57
200	1	2	4307.99	44.95	1936.44
201	1	2	4343.98	41.6	1807.1
202	1	2	4373.95	42.5	1858.93
203	1	2	3934.18	41.17	1619.7
204	1	2	3887.46	47.34	1840.32
205	1	2	4762.05	45.81	2181.49
206	1	2	4248.8	46.15	1960.82
207	1	2	4255.68	46.26	1968.68
208	1	2	4155.06	43.51	1807.86
209	1	2	3438.89	45.34	1559.19
210	1	2	4129.53	42.9	1771.57
211	1	2	3966.05	46.88	1859.28
212	1	2	5197.48	48.42	2516.62
213	1	2	4097.24	46.48	1904.4
214	1	2	5133.97	50.22	2578.28
215	1	2	4280.4	50.6	2165.88
216	1	2	4317.61	49.09	2119.51
217	1	2	4237.95	45.47	1926.99
218	1	2	3907.42	45.41	1774.36
219	1	2	4781.23	48.71	2328.94
220	1	2	4768.01	44.95	2143.22
221	1	2	5174.16	42.51	2199.53
222	1	2	5022.8	44.28	2224.1
223	1	2	3354.41	49.88	1673.18
224	1	2	4457.77	45.98	2049.68
225	1	2	4311.36	45.42	1958.22
226	1	2	5582.89	50.62	2826.06
227	1	2	4894.38	47.37	2318.47
228	1	2	4298.35	46.95	2018.08
229	1	2	4777.5	47.84	2285.55
230	1	2	4612.25	46.18	2129.94
231	1	2	5357.9	44.95	2408.38
232	1	2	5494.61	45.44	2496.75
233	1	2	4697.17	49.2	2311.01
234	1	2	4868.99	49.57	2413.56
235	1	2	5053.72	46.53	2351.5
236	1	2	5223.91	45.91	2398.3
237	1	2	5352.43	46.37	2481.92
238	1	2	4084.19	45.34	1851.77
239	1	2	4937.29	47.62	2351.14
240	1	2	4228	47.77	2019.72
241	1	2	4917.07	50.97	2506.23
242	1	2	4468.7	49.12	2195.02
243	1	2	4925.77	51.05	2514.6
244	1	2	3545.75	49.13	1742.03
245	1	2	2497.49	45.7	1141.35
246	1	2	3343.61	47.73	1595.9
247	1	2	3715.77	48.86	1815.53
248	1	2	4634.07	49.32	2285.53
249	1	2	5242.99	45.86	2404.44
250	1	2	4651.74	47.23	2197.02
251	1	2	4211.61	45.71	1925.13
252	1	2	4170.79	43.8	1826.8
253	1	2	1236.43	40	494.571
254	1	2	4389.29	43.7	1918.12
255	1	2	3646.11	42.28	1541.58
256	1	2	3646.56	45.02	1641.68
257	1	2	3087.3	45.04	1390.52
258	1	2	3423.03	47.04	1610.2
259	1	2	4664.99	43.89	2047.46
260	1	2	4031.94	49.7	2003.87
261	1	2	2416.81	46.66	1127.68
262	1	2	3777.17	47.23	1783.96
263	1	2	1816.97	44.42	807.097
264	1	2	4109	42.47	1745.09
265	1	2	3658.7	44.57	1630.68
266	1	2	4329.5	44.82	1940.48
267	1	2	4138.32	43.97	1819.62
268	1	2	3345.34	43.41	1452.21
269	1	2	4068.31	45.66	1857.59
270	1	2	3483.03	47.29	1647.13
271	1	2	4234.06	45.08	1908.71
272	1	2	4102.52	46.66	1914.24
273	1	2	3283.68	48.93	1606.7
274	1	2	4277.61	43.29	1851.78
275	1	2	4146.52	44.02	1825.3
276	1	2	3956.89	44.23	1750.13
277	1	2	4285.53	40.44	1733.07
278	1	2	3996.43	44.83	1791.6
279	1	2	4016.99	40.93	1644.15
280	1	2	4115.09	48.17	1982.24
281	1	2	4388.42	45.43	1993.66
282	1	2	4261.37	43.62	1858.81
283	1	2	3594.22	40.65	1461.05
284	1	2	3992.14	45.9	1832.39
285	1	2	3558.16	42.55	1514
286	1	2	3457.47	44.84	1550.33
287	1	2	3016.66	43.14	1301.39
288	1	2	3638.37	45.7	1662.73
289	1	2	3951.03	41.09	1623.48
290	1	2	3505.76	46.08	1615.46
291	1	2	3016.87	44.22	1334.06
292	1	2	3268.08	45.57	1489.27
293	1	2	3419.94	42.88	1466.47
294	1	2	3782.43	46.97	1776.61
295	1	2	3253.96	41.86	1362.11
296	1	2	4145.75	46.59	1931.5
297	1	2	3668.25	44.95	1648.88
298	1	2	4646	46.58	2164.11
299	1	2	4624.58	43.65	2018.63
300	1	2	3851.2	42.5	1636.76
301	1	2	4284.49	46.95	2011.57
302	1	2	4218.43	45.66	1926.13
303	1	2	3831.61	48.06	1841.47
304	1	2	4591.7	47.14	2164.53
305	1	2	3405.36	43.09	1467.37
306	1	2	3658.33	41.97	1535.4
307	1	2	2952.47	41.68	1230.59
308	1	2	2928.46	39.8	1165.53
309	1	2	2996.06	40.01	1198.72
310	1	2	3397.03	46.25	1571.13
311	1	2	2541.19	46	1168.95
312	1	2	4377.93	47.93	2098.34
313	1	2	4698.98	46.19	2170.46
314	1	2	3858.52	45.59	1759.1
315	1	2	3763.64	44.68	1681.6
316	1	2	3533.66	49.12	1735.74
317	1	2	3265.03	49.38	1612.27
318	1	2	3551.46	47.67	1692.98
319	1	2	4371.11	46.3	2023.82
320	1	2	4255.35	43.51	1851.5
321	1	2	3613.45	45.27	1635.81
322	1	2	3336.41	40.55	1352.92
323	1	2	3674.21	47.9	1759.94
324	1	2	4174.11	43.15	1801.13
325	1	2	4339.31	41.28	1791.27
326	1	2	3954.71	48.93	1935.04
327	1	2	4681.78	47.29	2214.01
328	1	2	3755.83	47.02	1765.99
329	1	2	3880.38	43.45	1686.02
330	1	2	4109.99	44.84	1842.92
331	1	2	3065.34	44.54	1365.3
332	1	2	4029	47.87	1928.68
333	1	2	2700.79	45.55	1230.21
334	1	2	3147.71	45.32	1426.54
335	1	2	2535.27	43.09	1092.45
336	1	2	3414.11	47.79	1631.6
337	1	2	4093.95	45.54	1864.38
338	1	2	4130.25	47.36	1956.09
339	1	2	4210.08	44.83	1887.38
340	1	2	3150.72	45.31	1427.59
341	1	2	3769.43	50.57	1906.2
342	1	2	3118.44	49.39	1540.2
343	1	2	4011.35	43.92	1761.78
344	1	2	3624.9	45.5	1649.33
345	1	2	2863.45	41.39	1185.18
346	1	2	3868.31	44.63	1726.43
347	1	2	4620.07	40.83	1886.38
348	1	2	3596.47	45.67	1642.51
349	1	2	4251.27	41.48	1763.43
350	1	2	3903.96	42.92	1675.58
351	1	2	4246.36	46.1	1957.57
352	1	2	3285	44.19	1451.64
353	1	2	3374.54	44.93	1516.18
354	1	2	4385.12	45.06	1975.94
355	1	2	3898.66	49.49	1929.45
356	1	2	4575.76	43.89	2008.3
357	1	2	4516.02	45.36	2048.47
358	1	2	4363.13	46.94	2048.05
359	1	2	4530.46	45.16	2045.96
360	1	2	5353.88	49.01	2623.94
361	1	2	4428.78	48.06	2128.47
362	1	2	4858.48	42.68	2073.6
363	1	2	5154.75	46.48	2395.93
364	1	2	4542.86	42.53	1932.08
365	1	2	4491.46	47.35	2126.71
366	1	2	4267.22	49.65	2118.68
367	1	2	3696.67	48.74	1801.76
368	1	2	2967.06	43.86	1301.35
369	1	2	3872.89	43.15	1671.15
370	1	2	3361.12	43.15	1450.32
371	1	2	3818.96	42.45	1621.15
372	1	2	4714.26	46.32	2183.64
373	1	2	4122.17	46.12	1901.14
374	1	2	4946.32	42.21	2087.84
375	1	2	3931.3	45	1769.09
376	1	2	3080.6	29.86	919.868
377	1	2	2652.82	31.21	827.946
378	1	2	3769.08	27.24	1026.7
379	1	2	3594.88	38.22	1373.96
380	1	2	3394.5	39.3	1334.04
381	1	2	4146.8	34.7	1438.94
382	1	2	3312.87	34.82	1153.54
383	1	2	3706.98	33.27	1233.31
384	1	2	4320.46	32.41	1400.26
385	1	2	3312.18	31.49	1043.01
386	1	2	2674.29	26.98	721.522
387	1	2	3030.97	25.86	783.81
388	1	2	3074.43	24.8	762.459
389	1	2	4146.11	34.84	1444.5
390	1	2	2475.78	37.46	927.428
391	1	2	2529.85	32.91	832.572
392	1	2	3354.78	30.76	1031.93
393	1	2	3020.6	32.66	986.527
394	1	2	2669.49	32.06	855.838
395	1	2	2930.63	30.16	883.879
396	1	2	3363.44	43.23	1454.02
397	1	2	1966.98	28.64	563.344
398	1	2	2328.23	36.03	838.862
399	1	2	2497.49	36.17	903.344
400	1	2	2014.82	27.7	558.104
401	1	2	4225.92	44.96	1899.97
402	1	2	4442.61	45.76	2032.94
403	1	2	4618.52	46.81	2161.93
404	1	2	4407.01	45.45	2002.98
405	1	2	3852.01	44.8	1725.7
406	1	2	3943.9	44.26	1745.57
407	1	2	2852.44	49.21	1403.69
408	1	2	4079.35	48.06	1960.54
409	1	2	3323.87	44.57	1481.45
410	1	2	3776.36	44.84	1693.32
411	1	2	3623.12	42.21	1529.32
412	1	2	2834.39	41.71	1182.23
413	1	2	3504.3	44.51	1559.77
414	1	2	4628.9	44.52	2060.79
415	1	2	3188.85	46	1466.87
416	1	2	2578.17	42.61	1098.56
417	1	2	3632.72	46.3	1681.95
418	1	2	4596.13	44.46	2043.44
419	1	2	3617.22	45.6	1649.45
420	1	2	4119.98	45.43	1871.71
421	1	2	3341.06	49.24	1645.14
422	1	2	4131.81	48.96	2022.93
423	1	2	3257.09	49.57	1614.54
424	1	2	3705.27	44.73	1657.37
425	1	2	3895.68	45.6	1776.43
426	1	2	3537.35	45.12	1596.05
427	1	2	2803.2	48.32	1354.51
428	1	2	3193.63	44.43	1418.93
429	1	2	4135.13	43.3	1790.51
430	1	2	2137.07	49.72	1062.55
431	1	2	3437.57	47.56	1634.91
432	1	2	3726.21	45.73	1703.99
433	1	2	4513.96	47.82	2158.58
434	1	2	3284.3	45.49	1494.03
435	1	2	4461.96	43.28	1931.14
436	1	2	4321.08	48.43	2092.7
437	1	2	4360.13	46.92	2045.77
438	1	2	2906.2	47.11	1369.11
439	1	2	4741.26	44.71	2119.82
440	1	2	2701.35	46.9	1266.93
441	1	2	477.689	40.81	194.945
442	1	2	4499.52	43.99	1979.34
443	1	2	3388.24	46.43	1573.16
444	1	2	2780.97	44.49	1237.25
445	1	2	3482.98	43.37	1510.57
446	1	2	3727.81	42.85	1597.36
447	1	2	3551.03	43.89	1558.55
448	1	2	3654.13	49.19	1797.46
449	1	2	4074.32	44.43	1810.22
450	1	2	4191.27	43.74	1833.26
451	1	2	2861.82	47.46	1358.22
452	1	2	1992.01	45.38	903.975
453	1	2	3114.99	45.76	1425.42
454	1	2	2031.69	42.51	863.672
455	1	2	4541.57	44.64	2027.36
456	1	2	3346.07	39.68	1327.72
457	1	2	4158.13	45.14	1876.98
458	1	2	2863.21	44.55	1275.56
459	1	2	3315.35	44.97	1490.92
460	1	2	4133.35	46.34	1915.4
461	1	2	4329.9	45.98	1990.89
462	1	2	3097.69	46.13	1428.96
463	1	2	3602.47	43.7	1574.28
464	1	2	3775.55	46.7	1763.18
465	1	2	3474.79	45.1	1567.13
466	1	2	3417.21	45.22	1545.26
467	1	2	3404.27	44.91	1528.86
468	1	2	2694.22	44.61	1201.89
469	1	2	2617.22	40.95	1071.75
470	1	2	2966.82	45.98	1364.14
471	1	2	3879.18	42.7	1656.41
472	1	2	2695.63	41.69	1123.81
473	1	2	2901.9	49.31	1430.93
474	1	2	4374.84	43.38	1897.81
475	1	2	3937.2	44.76	1762.29
476	1	2	2595	43.01	1116.11
477	1	2	3184.42	42.44	1351.47
478	1	2	4279.9	44.79	1916.97
479	1	2	4217.78	47	1982.36
480	1	2	2778.31	48.52	1348.04
481	1	2	2805.88	46.62	1308.1
482	1	2	3636.42	45.49	1654.21
483	1	2	4011.78	45.35	1819.34
484	1	2	2362.54	46.4	1096.22
485	1	2	3027.41	46	1392.61
486	1	2	2927.1	46.28	1354.66
487	1	2	2993.06	44.77	1339.99
488	1	2	2332.46	45.63	1064.3
489	1	2	1728.46	47.61	822.918
490	1	2	4524.09	45.34	2051.22
491	1	2	3159.15	44.63	1409.93
492	1	2	1337.77	42.03	562.263
493	1	2	4463.4	46.21	2062.54
494	1	2	2478.97	43.57	1080.09
495	1	2	4031.11	43.73	1762.81
496	1	2	3174.49	44.55	1414.23
497	1	2	2526.47	45.71	1154.85
498	1	2	3641.2	50.31	1831.89
499	1	2	3879.18	47	1823.21
500	1	2	3971.17	45.82	1819.59
501	1	2	3901.21	48.19	1879.99
502	1	2	4384.15	48.03	2105.71
503	1	2	4461.91	46.27	2064.53
504	1	2	4415.15	48.96	2161.66
505	1	2	4244.77	45.97	1951.32
506	1	2	3820.5	44.56	1702.41
507	1	2	4723.64	43.09	2035.42
508	1	2	4659.21	49.58	2310.03
509	1	2	3079.21	47.22	1454
510	1	2	3757.42	46.82	1759.22
511	1	2	3697.71	47.12	1742.36
512	1	2	3725.57	47.81	1781.2
513	1	2	4437.78	48.61	2157.21
514	1	2	3747.03	45.54	1706.4
515	1	2	4539.7	47.11	2138.65
516	1	2	4617.81	47.29	2183.76
517	1	2	4794.18	43.63	2091.7
518	1	2	4366.4	49.25	2150.45
519	1	2	3893.31	47.71	1857.5
520	1	2	4511.25	47.48	2141.94
521	1	2	4537.7	45.86	2080.99
522	1	2	4075.14	45.18	1841.15
523	1	2	4551.81	49.65	2259.98
524	1	2	4164.78	44.81	1866.24
525	1	2	4466.92	46.23	2065.06
526	1	2	4113.08	45.13	1856.23
527	1	2	4137.36	45.66	1889.12
528	1	2	3425.55	42.66	1461.34
529	1	2	3726.01	43.46	1619.33
530	1	2	4583.61	43.08	1974.62
531	1	2	3755.43	43.05	1616.71
532	1	2	4240.26	44.24	1875.89
533	1	2	4397.95	46.38	2039.77
534	1	2	3706.85	46.03	1706.26
535	1	2	3996.87	46.81	1870.93
536	1	2	4722.57	44.74	2112.88
537	1	2	3134.69	45.92	1439.45
538	1	2	3427.59	48.33	1656.55
539	1	2	3613.55	44.59	1611.28
540	1	2	4022.14	46.15	1856.22
541	1	2	2824.21	44.67	1261.57
542	1	2	4783.62	47.54	2274.13
543	1	2	4590.18	47.65	2187.22
544	1	2	3948.5	44.49	1756.69
545	1	2	4526.44	45.19	2045.5
546	1	2	2491.42	48.18	1200.37
547	1	2	2746.36	44.57	1224.05
548	1	2	4488.18	48.07	2157.47
549	1	2	4501.8	43.38	1952.88
550	1	2	4592.62	46.31	2126.84
551	1	2	4221.77	45.22	1909.08
552	1	2	3923.69	46.18	1811.96
553	1	2	3710	42.24	1567.1
554	1	2	3779.7	43.48	1643.41
555	1	2	4013.48	43.21	1734.23
556	1	2	2775.84	45.83	1272.17
557	1	2	4004.35	45.4	1817.97
558	1	2	4170.47	42.46	1770.78
559	1	2	3748.26	48.17	1805.54
560	1	2	4004.78	43.82	1754.89
561	1	2	4093.77	47.55	1946.59
562	1	2	3806.37	46.25	1760.45
563	1	2	2850.17	48.43	1380.34
564	1	2	2854.7	47.58	1358.27
565	1	2	3630.47	45.27	1643.52
566	1	2	3881.18	44.49	1726.74
567	1	2	4268.48	44.89	1916.12
568	1	2	3909.18	45.24	1768.51
569	1	2	3903.29	46	1795.51
570	1	2	4211.47	45.68	1923.8
571	1	2	4416.16	46.37	2047.78
572	1	2	3995.42	43.06	1720.43
573	1	2	3407.41	49.05	1671.34
574	1	2	4036.78	43.91	1772.55
575	1	2	3334.16	45.55	1518.71
576	1	2	4961.93	48.19	2391.16
577	1	2	3881.6	45.71	1774.28
578	1	2	2226	43.94	978.104
579	1	2	4145.3	44.72	1853.78
580	1	2	4768.4	44.9	2141.01
581	1	2	5153.86	46.84	2414.07
582	1	2	4892.18	44.91	2197.08
583	1	2	5832.47	48.79	2845.66
584	1	2	3948.52	45.01	1777.23
585	1	2	3874.93	44.77	1734.81
586	1	2	4793.16	46.39	2223.55
587	1	2	4550.84	47.82	2176.21
588	1	2	4341.62	47.15	2047.07
589	1	2	3236.71	45.98	1488.24
590	1	2	4105.08	48.83	2004.51
591	1	2	4015.71	43.48	1746.03
592	1	2	4220.22	48.63	2052.3
593	1	2	4777.83	43.07	2057.81
594	1	2	4029.43	43.27	1743.53
595	1	2	4310.22	43.18	1861.16
596	1	2	4510.92	48.07	2168.4
597	1	2	4247.93	46.3	1966.79
598	1	2	3616.95	49.53	1791.48
599	1	2	3579.55	44	1575
600	1	2	3548.01	46.23	1640.24
601	1	2	3076.93	46.13	1419.39
602	1	2	2993.2	43.41	1299.35
603	1	2	4440.15	43.02	1910.15
604	1	2	4514.76	50.08	2260.99
605	1	2	2916.07	46.1	1344.31
606	1	2	3679.71	47.26	1739.03
607	1	2	3033.39	45.55	1381.71
608	1	2	3845.36	44.86	1725.03
609	1	2	3275.71	44.07	1443.61
610	1	2	3538.86	46.05	1629.65
611	1	2	5293.82	44.61	2361.57
612	1	2	3580.31	47.12	1687.04
613	1	2	3962.66	44.01	1743.97
614	1	2	3453.13	45.12	1558.05
615	1	2	3104.22	42.39	1315.88
616	1	2	3615.79	48.75	1762.7
617	1	2	3306.39	46.96	1552.68
618	1	2	2489.83	42.06	1047.22
619	1	2	3879.94	43.63	1692.82
620	1	2	4504.58	46.58	2098.23
621	1	2	3805.56	44.73	1702.23
622	1	2	2967.02	42.22	1252.67
623	1	2	3490.47	49.23	1718.36
624	1	2	3843.83	44.33	1703.97
625	1	2	3925.47	43.93	1724.46
626	1	2	3779.1	44.83	1694.17
627	1	2	3076.7	47.45	1459.89
628	1	2	4172.34	44.71	1865.45
629	1	2	4272.76	49.31	2106.9
630	1	2	4488.36	48.19	2162.94
631	1	2	677.167	46.96	317.998
632	1	2	3995.98	47.66	1904.48
633	1	2	2897.19	46.88	1358.2
634	1	2	3925.49	47.94	1881.88
635	1	2	3780.31	46.17	1745.37
636	1	2	3486.18	47.43	1653.5
637	1	2	4983.06	46.48	2316.13
638	1	2	3779.6	49.49	1870.52
639	1	2	2450.15	48.62	1191.26
640	1	2	3635.44	46.32	1683.93
641	1	2	4118.8	46.25	1904.94
642	1	2	2860.74	47.7	1364.57
643	1	2	4257.72	47.68	2030.08
644	1	2	4222.22	47.24	1994.58
645	1	2	3707.37	47.57	1763.6
646	1	2	3727.17	48.46	1806.18
647	1	2	3171.1	44.33	1405.75
648	1	2	3921.7	47.48	1862.02
649	1	2	4620.28	43.12	1992.26
650	1	2	4243.18	42.44	1800.81
651	1	2	4039.32	47.44	1916.25
652	1	2	3141.37	46.38	1456.97
653	1	2	6418.72	48.49	3112.44
654	1	2	3608.78	46.01	1660.4
655	1	2	3944.72	47.02	1854.81
656	1	2	4293.37	46.93	2014.88
657	1	2	4318.82	45.6	1969.38
658	1	2	3900.25	47.01	1833.51
659	1	2	2963.5	45.82	1357.88
660	1	2	3495.73	45.97	1606.99
661	1	2	1915.8	44.38	850.234
662	1	2	3075.06	46.55	1431.44
663	1	2	3253.52	48.7	1584.47
664	1	2	2218.12	46.6	1033.64
665	1	2	4413.78	47.75	2107.58
666	1	2	4016.14	44.7	1795.22
667	1	2	2261.08	47.76	1079.89
668	1	2	3958.93	46.72	1849.61
669	1	2	4344.5	46.57	2023.23
670	1	2	3362.53	48.06	1616.03
671	1	2	3767.66	47.41	1786.25
672	1	2	3474	44.67	1551.83
673	1	2	4008.86	45.51	1824.43
674	1	2	4094.84	39.2	1605.18
675	1	2	4121	43.74	1802.52
676	1	2	2486.39	49.12	1221.31
677	1	2	4155.51	45.18	1877.46
678	1	2	3967.8	43.6	1729.96
679	1	2	3922.12	46.09	1807.7
680	1	2	4040.22	46.37	1873.45
681	1	2	3341.67	48.3	1614.03
682	1	2	3681.54	47.43	1746.15
683	1	2	4536.35	49.41	2241.41
684	1	2	3662.94	45.62	1671.03
685	1	2	3561.21	47.35	1686.23
686	1	2	2198.97	47.33	1040.77
687	1	2	4637.3	47.71	2212.46
688	1	2	4035.06	47.09	1900.11
689	1	2	2914.98	47.12	1373.54
690	1	2	3726.61	46.95	1749.64
691	1	2	2560.91	48.67	1246.4
692	1	2	2350.32	48.5	1139.9
693	1	2	3768.06	47.81	1801.51
694	1	2	3790.92	43.06	1632.37
695	1	2	3412.85	45.14	1540.56
696	1	2	3540.47	47.12	1668.27
697	1	2	3120.95	44.46	1387.57
698	1	2	3935.89	47.86	1883.72
699	1	2	4213.03	41.26	1738.3
700	1	2	4252.27	42.57	1810.19
701	1	2	3655.53	48.65	1778.42
702	1	2	4053.9	49.1	1990.47
703	1	2	3383.31	45.35	1534.33
704	1	2	2674.04	48.37	1293.43
705	1	2	3491.17	47.81	1669.13
706	1	2	4168.93	45.06	1878.52
707	1	2	4038.5	49.63	2004.31
708	1	2	3346.97	47.83	1600.85
709	1	2	2316.35	48.86	1131.77
710	1	2	3300.12	48.18	1590
711	1	2	5196.56	49.42	2568.14
712	1	2	1757.07	48.23	847.433
713	1	2	3642.04	48.13	1752.91
714	1	2	3194.16	47.48	1516.59
715	1	2	3679.72	47.04	1730.94
716	1	2	4104.64	45.88	1883.21
717	1	2	3510.44	47.94	1682.9
718	1	2	1694.82	45.73	775.041
719	1	2	3713.72	48.59	1804.5
720	1	2	4379.63	47.31	2072
721	1	2	4097.03	46.79	1917
722	1	2	2976.99	49.31	1467.95
723	1	2	3806.33	47.4	1804.2
724	1	2	4258.17	45.79	1949.82
725	1	2	4212.13	45.19	1903.46
726	1	2	3756.18	45.9	1724.09
727	1	2	4267.71	45.13	1926.02
728	1	2	2399.74	46.79	1122.84
729	1	2	3697.81	46.4	1715.78
730	1	2	3917.51	46.67	1828.3
731	1	2	3139.56	45.57	1430.7
732	1	2	3976.95	48.84	1942.34
733	1	2	3090.45	49.08	1516.79
734	1	2	4384.17	39	1709.83
735	1	2	3261.97	44.4	1448.31
736	1	2	3194.29	38.93	1243.54
737	1	2	4763.84	47.07	2242.34
738	1	2	3829.09	43.73	1674.46
739	1	2	1950.63	45.39	885.389
740	1	2	2813.66	43.74	1230.7
741	1	2	3429.52	45.28	1552.88
742	1	2	2665.71	46.08	1228.36
743	1	2	3546.06	46.24	1639.7
744	1	2	2926.57	45.88	1342.71
745	1	2	2779.37	41.61	1156.49
746	1	2	3627.67	44.11	1600.16
747	1	2	4178.48	45.05	1882.4
748	1	2	3910.85	45.17	1766.53
749	1	2	4635.82	41.98	1946.12
[truncated: 13,001 more rows]

## Sheet: 2019
HYBRID	LOCALITY	REP.	S.YIELD	O.CONTENT	O.YIELD		Lino	Imi/Clp	SU	Ol	Konzumni	rani	srednji	kasni	Or	Pl
1	1	1	6048.17	34.32	2075.73		+					+			+	+
2	1	1	5659.1	30.97	1752.62		+					+			+
3	1	1	6253.95	38.39	2400.89		+					+			+
4	1	1	5876.9	40.29	2367.8		+					+			+
5	1	1	5819.34	40.89	2379.53		+					+			+
6	1	1	5329.69	42.38	2258.72		+					+			+
7	1	1	5091.02	35.94	1829.71		+					+			+
8	1	1	6021.96	43.14	2597.88		+					+			+
9	1	1	5570.06	43.89	2444.7		+					+			+
10	1	1	4670.72	43.13	2014.48		+					+			+
11	1	1	5691.95	45.71	2601.79		+					+
12	1	1	6178.46	46.64	2881.63		+					+
13	1	1	5100.49	46.8	2387.03		+					+
14	1	1	5249.58	41.16	2160.73		+					+				+
15	1	1	5987.47	41.05	2457.86		+					+				+
16	1	1	6027.22	41.24	2485.63		+					+				+
17	1	1	5915.04	48.43	2864.65		+					+				+
18	1	1	5261.74	39.31	2068.39		+					+				+
19	1	1	6135.59	43.29	2656.09		+					+
20	1	1	5685.71	45	2558.57		+					+
21	1	1	5121.99	42.96	2200.41		+					+
22	1	1	6826	43.22	2950.2		+					+				+
23	1	1	3905.56	40.68	1588.78		+					+			+
24	1	1	4599.57	36.6	1683.44		+					+			+
25	1	1	4098.44	39.37	1613.56		+					+			+
26	1	1	5611.91	44.42	2492.81		+					+
27	1	1	5625.13	43.06	2422.18		+					+
28	1	1	4174.43	39.9	1665.6		+					+
29	1	1	4851.95	41.41	2009.19		+					+
30	1	1	3709.43	44.21	1639.94		+					+
31	1	1	4089.06	43.51	1779.15		+					+
32	1	1	5329.05	42.9	2286.16		+					+
33	1	1	2640.16	32.52	858.581		+					+
34	1	1	4815.13	35.11	1690.59		+					+
35	1	1	5643.84	35.06	1978.73		+					+			+	+
36	1	1	4744.96	41.07	1948.76		+					+			+	+
37	1	1	4617.35	41.69	1924.97		+					+				+
38	1	1	4671.12	35.75	1669.93		+					+			+	+
39	1	1	4649.96	43.94	2043.19		+					+			+	+
40	1	1	5325.31	40.73	2169			+				+			+
41	1	1	5655.01	42.11	2381.32		+					+			+
42	1	1	3232.11	39.26	1268.93			+				+			+
43	1	1	4723.01	40.64	1919.43			+				+			+	+
44	1	1	4499.03	37.17	1672.29		+					+			+	+
45	1	1	4408.06	38.3	1688.29		+					+			+	+
46	1	1	5618.13	42.15	2368.04		+					+			+	+
47	1	1	3007.28	35.65	1072.1		+					+			+
48	1	1	3627.99	39.39	1429.07		+					+			+
49	1	1	4615.56	36.56	1687.45		+					+			+
50	1	1	4398.3	39.41	1733.37		+					+			+
51	1	1	5191.11	32.91	1708.39		+					+				+
52	1	1	5147.02	36.47	1877.12		+					+			+	+
53	1	1	4433.96	39.77	1763.39		+					+			+	+
54	1	1	5834.35	37.72	2200.72		+					+			+
55	1	1	5149.08	37.92	1952.53				+			+			+	+
56	1	1	4508.87	39.97	1802.19				+			+			+	+
57	1	1	4660.79	42.26	1969.65				+			+			+
58	1	1	4780.01	40.34	1928.26				+			+			+	+
59	1	1	4432.89	41.78	1852.06				+			+			+
60	1	1	5154.66	41.52	2140.21				+			+			+
61	1	1	5102.7	37.5	1913.51				+			+			+	+
62	1	1	4754.98	38.7	1840.18				+			+			+	+
63	1	1	5040.23	43.2	2177.38				+			+			+
64	1	1	5448.67	39.45	2149.5				+			+			+
65	1	1	5431.3	42.91	2330.57				+			+			+
66	1	1	4603.61	42.59	1960.68				+			+			+	+
67	1	1	4662.28	37.58	1752.08				+			+			+	+
68	1	1	4861.77	39.92	1940.82				+			+			+	+
69	1	1	4815.09	38.99	1877.4				+			+			+
70	1	1	5132.22	41.62	2136.03				+			+			+
71	1	1	4138.49	41.29	1708.78				+			+			+	+
72	1	1	3325.17	38.03	1264.56				+			+			+	+
73	1	1	4285.67	39.67	1700.13		+					+			+
74	1	1	4351.56	35.18	1530.88		+					+			+
75	1	1	5104.86	40.05	2044.5		+					+			+
76	1	1	5414.07	39.93	2161.84		+					+			+	+
77	1	1	4786.85	36.34	1739.54		+					+			+	+
78	1	1	5477.14	42.83	2345.86		+					+			+	+
79	1	1	4955.73	32.6	1615.57		+					+			+	+
80	1	1	4491.23	38.89	1746.64		+					+			+
81	1	1	5255.15	37.11	1950.19		+					+			+	+
82	1	1	4545.83	38.73	1760.6		+					+			+	+
83	1	1	4937.18	34.24	1690.49		+					+			+	+
84	1	1	4715.14	40.38	1903.97		+					+			+	+
85	1	1	3467.15	38.27	1326.88		+					+			+	+
86	1	1	4678.99	41.69	1950.67		+					+			+	+
87	1	1	3839.95	38.95	1495.66		+					+			+	+
88	1	1	3934.31	37.91	1491.5		+					+			+	+
89	1	1	3629.41	40.01	1452.13		+					+			+	+
90	1	1	4749.53	40.21	1909.78				+			+			+	+
91	1	1	5020.3	45.26	2272.19				+			+			+
92	1	1	4517.76	41.33	1867.19				+			+			+
93	1	1	5349.17	44.07	2357.38				+			+			+
94	1	1	4859.85	43.52	2115.01				+			+			+
95	1	1	4610.99	46.14	2127.51		+					+			+	+
96	1	1	4222.38	41.35	1745.96		+					+			+	+
97	1	1	4414.08	38.11	1682.21		+					+			+	+
98	1	1	3823.75	34.66	1325.31		+					+			+
99	1	1	4475.84	34.75	1555.36		+					+			+
100	1	1	5043.11	38.24	1928.49		+					+			+
101	1	1	5202.12	41.64	2166.16		+					+			+
102	1	1	5157.72	35.63	1837.7		+					+			+
103	1	1	5466.88	42.69	2333.81		+					+			+
104	1	1	4413.7	38.18	1685.15		+					+			+
105	1	1	5392.4	36.45	1965.53		+					+			+
106	1	1	4278.29	38.26	1636.87		+					+			+
107	1	1	4564.86	32.16	1468.06		+					+			+
108	1	1	5291.12	41.66	2204.28		+					+			+	+
109	1	1	2392.33	39.67	949.037		+					+			+
110	1	1	6194.65	41.7	2583.17		+					+			+
111	1	1	5229.3	41.52	2171.21		+					+			+
112	1	1	4410.65	48.78	2151.51					+			+		+
113	1	1	5376.94	45.69	2456.73					+			+		+	+
114	1	1	5433.13	47.03	2555.2					+			+		+
115	1	1	3680.55	47.5	1748.26					+			+		+
116	1	1	5824.36	47.74	2780.55					+			+		+
117	1	1	5039.88	48.26	2432.25					+			+		+
118	1	1	4582.74	44.62	2044.82					+			+		+	+
119	1	1	4693.84	45.65	2142.74					+			+		+
120	1	1	4611.71	45.49	2097.87					+			+		+
121	1	1	4512.31	46.82	2112.66					+			+			+
122	1	1	3864.13	46.48	1796.05					+			+			+
123	1	1	3776.17	38.89	1468.55		+					+			+
124	1	1	4825.99	39.03	1883.58		+					+			+
125	1	1	4686.85	37.41	1753.35		+					+			+
126	1	1	5808.09	39.58	2298.84		+						+		+
127	1	1	5473.86	38.16	2088.82		+						+		+
128	1	1	5366.1	39.67	2128.73		+						+		+
129	1	1	5657.28	37.78	2137.32		+						+		+
130	1	1	6280.59	35.46	2227.1		+						+		+
131	1	1	5754.02	41.02	2360.3		+							+	+
132	1	1	5618.44	39.19	2201.87		+							+	+
133	1	1	6248.19	38.43	2401.18		+						+		+
134	1	1	4916.51	41.01	2016.26		+						+		+
135	1	1	5442.95	45.03	2450.96		+						+
136	1	1	4726.64	42.32	2000.31		+						+
137	1	1	5493.2	41	2252.21		+						+
138	1	1	4751.37	43.75	2078.72		+						+
139	1	1	5869.98	39.89	2341.53		+						+		+
140	1	1	6704.06	40.26	2699.05		+						+
141	1	1	4770.9	38.81	1851.59		+						+		+
142	1	1	5285.09	37.75	1995.12		+						+		+
143	1	1	6029.81	36.79	2218.37		+						+
144	1	1	4559.36	35.5	1618.57		+						+
145	1	1	4823.29	40.27	1942.34		+						+		+
146	1	1	4974.06	39.6	1969.73		+						+		+	+
147	1	1	5415.99	43.51	2356.5		+						+		+	+
148	1	1	5358.98	44.41	2379.92		+						+		+
149	1	1	5415.02	37.44	2027.38		+					+			+
150	1	1	2039.52	38.9	793.375		+							+	+
151	1	1	4811.75	44.58	2145.08		+						+		+	+
152	1	1	5707.6	40.64	2319.57		+						+			+
153	1	1	4726.1	42.04	1986.85		+						+			+
154	1	1	4635.85	44.26	2051.83		+							+		+
155	1	1	4958.55	38.35	1901.61		+					+			+	+
156	1	1	5022.41	42.78	2148.59		+						+		+	+
157	1	1	4721.58	39.29	1855.11		+						+		+	+
158	1	1	5233.2	34.87	1824.82		+						+		+	+
159	1	1	5000.03	42.44	2122.01		+						+
160	1	1	4917.32	46.07	2265.41		+						+		+	+
161	1	1	5202.11	41.62	2165.12		+						+		+	+
162	1	1	5619.72	40.9	2298.46		+						+		+	+
163	1	1	4399.33	44.2	1944.5		+						+		+
164	1	1	5531.95	41	2268.1		+						+		+
165	1	1	4336.29	36.39	1577.98		+						+		+
166	1	1	4578.4	43.3	1982.45		+						+		+
167	1	1	5701.17	38.66	2204.07		+						+		+
168	1	1	5350.92	36.89	1973.95		+						+		+
169	1	1	4823.67	44.25	2134.47		+						+		+
170	1	1	4966.72	41.61	2066.65		+						+		+
171	1	1	4580.07	45.25	2072.48		+						+		+
172	1	1	4616.75	36.31	1676.34		+						+		+
173	1	1	4962.21	47.76	2369.95		+						+		+
174	1	1	5046.79	41.41	2089.88		+					+			+
175	1	1	6322.25	44.27	2798.86		+							+	+
176	1	1	4109.98	40.96	1683.45		+						+		+
177	1	1	4340.01	38.07	1652.24		+						+		+
178	1	1	4306.1	38.01	1636.75		+						+		+
179	1	1	5611.23	41.89	2350.55		+						+		+
180	1	1	6003.33	37.32	2240.44		+						+		+
181	1	1	4034.73	33.17	1338.32		+						+			+
182	1	1	6011.37	39.79	2391.92		+							+	+	+
183	1	1	6357.82	42.92	2728.78		+						+		+	+
184	1	1	5557.77	42.06	2337.6		+						+		+	+
185	1	1	5207.35	39	2030.87		+						+		+	+
186	1	1	4565.56	38.5	1757.74		+						+		+	+
187	1	1	4357.34	39.1	1703.72		+						+		+	+
188	1	1	3947.71	40.53	1600.01		+						+		+	+
189	1	1	4573.5	45.59	2085.06		+						+		+	+
190	1	1	4484.37	37.82	1695.99		+						+		+
191	1	1	3843.92	36.8	1414.56		+						+		+	+
192	1	1	4402.85	41.87	1843.47		+						+		+
193	1	1	4145.29	48.65	2016.68		+						+		+
194	1	1	3777.8	41.18	1555.7		+						+		+	+
195	1	1	4541.98	44.83	2036.17		+						+		+
196	1	1	3967.53	44.02	1746.51		+						+		+
197	1	1	3867.82	43.44	1680.18		+						+		+
198	1	1	3591.36	46.19	1658.85		+						+		+
199	1	1	4741.57	39.6	1877.66		+					+			+
200	1	1	6007.75	43.18	2594.15		+							+	+
201	1	1	4821.3	45.88	2212.01		+							+	+
202	1	1	5218.05	43.35	2262.03		+							+	+
203	1	1	4902.1	47.78	2342.22		+						+		+
204	1	1	4761.94	45.58	2170.49		+						+		+
205	1	1	5112.22	44.06	2252.45		+						+		+
206	1	1	4263.75	44.02	1876.9		+						+		+
207	1	1	4670.24	48.76	2277.21		+						+		+
208	1	1	5838.53	45.78	2672.88		+						+		+
209	1	1	5495.99	45.66	2509.47		+						+			+
210	1	1	4469.95	46.17	2063.77		+						+			+
211	1	1	5039.87	49.43	2491.21		+						+			+
212	1	1	4701.37	44.73	2102.92		+						+			+
213	1	1	4410.51	45.61	2011.63		+						+
214	1	1	5528.3	42.31	2339.02		+						+			+
215	1	1	4291.34	47.08	2020.36		+						+
216	1	1	3690.33	41.22	1521.16		+						+			+
217	1	1	5072.38	44.48	2256.19		+						+
218	1	1	4396.34	48.83	2146.73		+						+			+
219	1	1	3509.48	44.91	1576.11		+						+
220	1	1	4736.58	48.97	2319.5		+						+
221	1	1	4147.18	43.71	1812.73		+						+
222	1	1	5477.93	48.38	2650.22		+						+
223	1	1	5282.68	47	2482.86		+						+
224	1	1	4968.06	40.42	2008.09		+					+
225	1	1	5430.01	43.83	2379.97		+							+
226	1	1	4657.57	46.8	2179.74		+						+
227	1	1	5121.99	48.48	2483.14		+						+
228	1	1	4751.76	49.29	2342.14		+						+
229	1	1	6480.04	52.39	3394.89		+						+
230	1	1	4896.3	44.95	2200.89		+						+
231	1	1	4005.07	43.07	1724.98		+						+		+	+
232	1	1	4053.36	40.46	1639.99		+						+		+	+
233	1	1	4141.26	43.94	1819.67		+						+		+	+
234	1	1	4541.59	41.64	1891.12		+						+		+	+
235	1	1	4226.43	46.29	1956.42		+						+		+	+
236	1	1	5322.04	41.82	2225.68		+						+		+
237	1	1	5492.28	40.96	2249.64		+						+		+
238	1	1	5810.35	39.54	2297.41		+						+		+
239	1	1	4776.61	48.96	2338.63		+						+		+
240	1	1	4639.07	45.75	2122.38		+						+		+
241	1	1	4223.94	44.92	1897.39		+						+		+
242	1	1	4627.46	41.43	1917.16		+						+		+
243	1	1	4863.43	47.77	2323.26		+						+		+
244	1	1	4863.02	45.81	2227.75		+						+		+
245	1	1	4639.3	46.04	2135.93		+						+		+
246	1	1	4365.66	45.36	1980.26		+						+		+
247	1	1	5084.14	49.09	2495.8		+						+		+
248	1	1	3181.35	44.11	1403.29		+						+		+
249	1	1	4985.35	39.27	1957.75		+					+			+
250	1	1	5978.89	39.88	2384.38		+							+	+
251	1	1	4968.91	42.32	2102.84		+						+		+
252	1	1	4481.48	41.96	1880.43		+						+		+	+
253	1	1	4936.37	42.78	2111.78		+						+		+	+
254	1	1	4681.93	45.6	2134.96		+						+		+	+
255	1	1	4166.9	43.48	1811.77		+						+		+	+
256	1	1	4762.49	46.95	2235.99		+						+		+	+
257	1	1	4748.19	45.06	2139.53		+						+		+
258	1	1	4832.36	45.04	2176.49		+						+		+
259	1	1	5148.64	40.93	2107.34		+						+		+	+
260	1	1	5162.94	46.43	2397.15		+						+		+
261	1	1	4611.48	46.53	2145.72		+						+		+
262	1	1	4985.71	45.47	2267		+						+		+
263	1	1	4386.52	40.33	1769.08		+						+		+
264	1	1	4853.35	37.45	1817.58		+						+		+
265	1	1	5374	39.19	2106.07		+						+		+
266	1	1	5327.29	41.45	2208.16		+						+		+
267	1	1	5557.66	41.77	2321.43		+						+		+
268	1	1	5791.33	39.16	2267.89		+						+		+
269	1	1	5401.61	37.43	2021.82		+						+		+
270	1	1	5687.24	38.23	2174.23		+						+		+
271	1	1	5723.43	41.41	2370.07		+						+		+
272	1	1	5700.67	42	2394.28		+						+		+
273	1	1	4338.52	47	2039.11		+						+		+
274	1	1	4318.84	39.75	1716.74		+					+			+
275	1	1	6913.82	41.83	2892.05		+							+	+
276	1	1	5375.73	39.18	2106.21		+						+		+
277	1	1	5541.78	44.04	2440.6		+							+	+
278	1	1	5450.56	37.85	2063.04		+							+	+
279	1	1	4166.13	40.26	1677.28		+						+		+
280	1	1	4697.67	38.12	1790.75		+						+		+
281	1	1	5085.55	40.62	2065.75		+						+		+
282	1	1	4878.97	35.89	1751.06		+						+		+
283	1	1	4696.24	38.49	1807.58		+						+		+
284	1	1	4769.5	42.05	2005.58		+						+		+
285	1	1	4922.63	39.38	1938.53		+						+		+
286	1	1	4039.45	39.35	1589.53		+						+		+
287	1	1	4979.42	42.1	2096.34		+						+		+
288	1	1	4780.48	37.15	1775.95		+						+		+	+
289	1	1	4425.84	37.43	1656.59		+						+		+
290	1	1	4546.79	33.91	1541.82		+						+		+
291	1	1	4327.77	38.03	1645.85		+						+		+
292	1	1	4531.72	36.71	1663.59		+						+		+
293	1	1	5493.37	37.33	2050.68		+						+		+
294	1	1	5142.86	39.83	2048.4		+						+		+
295	1	1	4944.46	34.67	1714.25		+						+		+
296	1	1	5049.63	42.1	2125.89		+						+		+
297	1	1	5383.96	41.88	2254.8		+						+			+
298	1	1	3556.21	46.77	1663.24		+						+		+
299	1	1	4606.18	40.44	1862.74		+					+			+
300	1	1	6153.29	42.86	2637.3		+							+	+
301	1	1	4687.66	40.11	1880.22		+						+		+
302	1	1	5203.19	38.09	1981.9		+						+		+
303	1	1	4737.32	46.58	2206.64		+						+		+
304	1	1	5322.58	36.77	1957.11		+						+
305	1	1	4615.51	38.69	1785.74		+						+
306	1	1	5186.12	39.41	2043.85		+						+
307	1	1	5647.54	38.01	2146.63		+						+
308	1	1	4758.84	43.04	2048.21		+						+
309	1	1	4246.85	38.19	1621.87		+						+
310	1	1	4357.98	35.32	1539.24		+						+		+	+
311	1	1	4435.28	36.39	1614		+						+		+	+
312	1	1	4613.47	39.13	1805.25		+						+		+	+
313	1	1	5817.01	40.49	2355.31		+						+		+	+
314	1	1	5017.17	37.82	1897.5		+						+		+	+
315	1	1	3901.7	40.38	1575.51		+						+		+	+
316	1	1	3749.89	34.42	1290.71		+						+		+	+
317	1	1	4904.53	33.13	1624.87		+						+		+	+
318	1	1	3605.1	36.44	1313.7		+						+		+	+
319	1	1	4070.82	33.71	1372.27		+						+		+	+
320	1	1	5460.67	39.67	2166.25		+						+		+	+
321	1	1	3772.95	36.79	1388.07		+						+		+	+
322	1	1	4518.14	40.45	1827.59		+						+		+	+
323	1	1	4657.85	46.45	2163.57		+						+		+
324	1	1	4420.93	40.33	1782.96		+					+			+
325	1	1	6004	44.49	2671.18		+							+	+
326	1	1	4917.5	38.27	1881.93		+						+		+	+
327	1	1	4343.16	37.34	1621.74		+						+		+	+
328	1	1	3739.33	36.16	1352.14		+						+		+	+
329	1	1	4181.12	39.94	1669.94		+						+		+	+
330	1	1	4803.6	39.23	1884.45		+						+		+	+
331	1	1	4998.39	35.99	1798.92		+						+		+	+
332	1	1	5237.72	39.44	2065.76		+						+		+	+
333	1	1	4241.73	35.91	1523.21		+						+		+	+
334	1	1	4542.86	40.25	1828.5		+						+		+	+
335	1	1	3475.33	35.35	1228.53		+						+		+	+
336	1	1	5840.42	37.15	2169.72		+						+		+	+
337	1	1	4636.18	33.61	1558.22		+						+		+	+
338	1	1	4706.58	34.24	1611.53		+						+		+	+
339	1	1	5105.18	40.63	2074.24		+						+		+	+
340	1	1	5206.42	41.22	2146.09		+						+		+	+
341	1	1	5033.71	43.04	2166.51		+						+		+	+
342	1	1	5133.52	40.06	2056.49		+						+		+	+
343	1	1	4522.73	44.34	2005.38		+						+		+	+
344	1	1	4309.82	39.46	1700.66		+						+		+	+
345	1	1	4309.76	39.17	1688.13		+						+		+	+
346	1	1	4977.08	37.73	1877.85		+						+		+	+
347	1	1	5166.93	40.33	2083.82		+						+		+	+
348	1	1	4599.81	46.51	2139.37		+						+		+
349	1	1	4862.57	40.31	1960.1		+					+			+
350	1	1	6696.04	44.58	2985.09		+							+	+
351	1	1	4384.53	35.47	1555.19		+						+		+	+
352	1	1	4332.13	35.12	1521.45		+						+		+	+
353	1	1	4941.89	36.83	1820.1		+						+		+	+
354	1	1	5297.59	38.32	2030.04		+						+		+	+
355	1	1	3980.35	40.97	1630.75		+						+		+	+
356	1	1	5317.11	31.18	1657.88		+						+		+	+
357	1	1	4796.15	40.17	1926.61		+						+		+	+
358	1	1	4379.57	36.7	1607.3		+						+		+	+
359	1	1	4756.66	41.45	1971.64		+						+		+	+
360	1	1	2147.7	39.18	841.471		+						+		+	+
361	1	1	5045.52	42.33	2135.77		+							+	+	+
362	1	1	4343.37	42.6	1850.28		+							+	+	+
363	1	1	5532.91	42.37	2344.29		+							+	+	+
364	1	1	4727.83	40.95	1936.05		+							+	+	+
365	1	1	5596.47	44.74	2503.86		+							+	+	+
366	1	1	6011.96	41.34	2485.34		+							+	+	+
367	1	1	4589.63	42.88	1968.03		+							+	+	+
368	1	1	4445.1	42.05	1869.17		+						+		+	+
369	1	1	4464.75	38.39	1714.02		+						+		+	+
370	1	1	5520.06	37.34	2061.19		+						+		+	+
371	1	1	4764.69	37.49	1786.28		+						+		+	+
372	1	1	5383.96	38.15	2053.98		+						+		+	+
373	1	1	4641.35	47.03	2182.83		+					+			+
374	1	1	4698.2	41.16	1933.78		+							+	+
375	1	1	6256.57	45.06	2819.21		+						+		+
376	1	1	5725.52	38.98	2231.81		+						+		+	+
377	1	1	5339.17	36.06	1925.3		+						+		+	+
378	1	1	4762.49	42	2000.24		+						+		+	+
379	1	1	6377.87	40.29	2569.64		+						+		+	+
380	1	1	5341.25	38.81	2072.94		+						+		+	+
381	1	1	5126.97	38.94	1996.44		+						+		+	+
382	1	1	4192.13	38.15	1599.3		+						+		+	+
383	1	1	5252.65	38.01	1996.53		+						+		+	+
384	1	1	4713.42	36.91	1739.72		+						+		+	+
385	1	1	4416.05	41.37	1826.92		+						+		+	+
386	1	1	5235.35	36.64	1918.23		+						+		+	+
387	1	1	5085.07	37.84	1924.19		+						+		+	+
388	1	1	4219.02	42.14	1777.9		+						+		+	+
389	1	1	4464.27	40.53	1809.37		+						+		+	+
390	1	1	4751.33	41.6	1976.55		+						+		+	+
391	1	1	5066.39	40.73	2063.54		+						+		+	+
392	1	1	5073.03	41.77	2119.01		+						+		+	+
393	1	1	5752.49	38.6	2220.46		+						+		+	+
394	1	1	4442.86	44.28	1967.3		+						+		+	+
395	1	1	5273.03	40.29	2124.51		+						+		+	+
396	1	1	5114.29	35.95	1838.59		+						+		+	+
397	1	1	5819.87	40.43	2352.97		+						+		+	+
398	1	1	5322.12	44.81	2384.84		+						+		+
399	1	1	4450.02	40.63	1808.04		+					+			+
400	1	1	5516.68	40.67	2243.63		+							+	+
401	1	1	4278.12	41.54	1777.13		+						+		+	+
402	1	1	4785.49	42.43	2030.48		+						+		+	+
403	1	1	4213.61	38.24	1611.29		+						+		+	+
404	1	1	4601.17	40.83	1878.66		+						+		+	+
405	1	1	4891.83	40.44	1978.26		+						+		+	+
406	1	1	4000.45	41.14	1645.78		+						+		+	+
407	1	1	4787.01	39.89	1909.54		+						+		+	+
408	1	1	4744.91	41.45	1966.77		+						+		+	+
409	1	1	4677.53	39.88	1865.4		+						+		+	+
410	1	1	4053.93	42.16	1709.14		+						+		+	+
411	1	1	4789.78	38.66	1851.73		+						+		+	+
412	1	1	4846.74	40.81	1977.96		+						+		+	+
413	1	1	4929.29	43.51	2144.74		+						+		+	+
414	1	1	5322.12	42.14	2242.74		+						+		+	+
415	1	1	4915.38	42.07	2067.9		+						+		+	+
416	1	1	5091.24	41.68	2122.03		+						+		+	+
417	1	1	4789.78	41.81	2002.61		+						+		+	+
418	1	1	4674.16	42.59	1990.72		+						+		+	+
419	1	1	4367.42	40.9	1786.27		+						+		+	+
420	1	1	4605.59	41.19	1897.04		+						+		+	+
421	1	1	4151.88	40.48	1680.68		+						+		+	+
422	1	1	4650.05	39.96	1858.16		+						+		+	+
423	1	1	3743.43	45.71	1711.12		+						+		+
424	1	1	4410.91	39.69	1750.69		+					+			+
425	1	1	6185.44	41.82	2586.75		+							+	+
426	1	1	4662.38	42.38	1975.91		+						+		+	+
427	1	1	5157.38	42.82	2208.39		+						+		+	+
428	1	1	4724.88	40.41	1909.32		+						+		+	+
429	1	1	4889.81	39.65	1938.81		+						+		+	+
430	1	1	5475.12	43.48	2380.58		+						+		+	+
431	1	1	4821.28	41.03	1978.17		+						+		+	+
432	1	1	5627.77	40.76	2293.88		+						+		+	+
433	1	1	5226.68	42.02	2196.25		+						+		+	+
434	1	1	4944.46	40.99	2026.74		+						+		+	+
435	1	1	4309.34	39.92	1720.29		+						+		+	+
436	1	1	4842.66	41.33	2001.47		+						+		+	+
437	1	1	4819.68	40.82	1967.39		+						+		+	+
438	1	1	4192.87	39.9	1672.96		+						+		+	+
439	1	1	5654.96	42.46	2401.1		+						+		+	+
440	1	1	5322.7	39.38	2096.08		+						+		+	+
441	1	1	5290.59	40.66	2151.16		+						+		+	+
442	1	1	4396.66	40.59	1784.6		+						+		+	+
443	1	1	5340.19	43.03	2297.88		+						+		+	+
444	1	1	4835.76	43.67	2111.78		+						+		+	+
445	1	1	4469.66	41.13	1838.37		+						+		+	+
446	1	1	4680.03	41.16	1926.3		+						+		+	+
447	1	1	4601.12	42.18	1940.75		+						+		+	+
448	1	1	4791.01	45.57	2183.26		+						+		+
449	1	1	4782.73	40.7	1946.57		+					+			+
450	1	1	5507.87	42.63	2348		+							+	+
451	1	1	5878.03	42.76	2513.44		+						+		+	+
452	1	1	5487.64	44.59	2446.94		+						+		+	+
453	1	1	4707.32	43.62	2053.33		+						+		+	+
454	1	1	4962.71	41.15	2042.16		+						+		+	+
455	1	1	5235.06	42.37	2218.09		+						+		+	+
456	1	1	5419.71	41.91	2271.4		+						+		+	+
457	1	1	5191.69	39.96	2074.6		+						+		+	+
458	1	1	4739.66	40.73	1930.46		+						+		+	+
459	1	1	4942.58	40.87	2020.03		+						+		+	+
460	1	1	4653.61	41.11	1913.1		+						+		+	+
461	1	1	5135.92	41.69	2141.17		+						+		+	+
462	1	1	4817.46	42.61	2052.72		+						+		+	+
463	1	1	5402.12	42.2	2279.69		+						+		+	+
464	1	1	4853.93	44.28	2149.32		+						+		+	+
465	1	1	5296.31	41.96	2222.33		+						+		+	+
466	1	1	4796.15	41.43	1987.04		+						+		+	+
467	1	1	4855.62	41.2	2000.51		+						+		+	+
468	1	1	4993.6	41.5	2072.34		+						+		+	+
469	1	1	4995.51	41.89	2092.62		+						+		+	+
470	1	1	4620.8	41.31	1908.85		+						+		+	+
471	1	1	4556.84	40.72	1855.54		+						+		+	+
472	1	1	5781.54	42.14	2436.34		+						+		+	+
473	1	1	4151.88	44.58	1850.91		+						+		+
474	1	1	5127.83	38.83	1991.14		+					+			+
475	1	1	6369.63	43.31	2758.69		+							+	+
476	1	1	5597.53	41.64	2330.81		+						+		+	+
477	1	1	4819.7	40.25	1939.93		+						+		+	+
478	1	1	5487.8	40.64	2230.24		+						+		+	+
479	1	1	4266.45	41.7	1779.11		+						+		+	+
480	1	1	5303.53	43.27	2294.84		+						+		+	+
481	1	1	5683.68	39.04	2218.91		+						+		+	+
482	1	1	4693.1	41.22	1934.49		+						+		+	+
483	1	1	5008.12	41.53	2079.87		+						+		+	+
484	1	1	5537.08	43.17	2390.36		+						+		+	+
485	1	1	4051.75	37.97	1538.45		+						+		+	+
486	1	1	5185.39	37.03	1920.15		+						+		+	+
487	1	1	4614.32	40.32	1860.49		+						+		+	+
488	1	1	5630.18	40.15	2260.52		+						+		+	+
489	1	1	3818.56	44.29	1691.24		+						+		+	+
490	1	1	4685.78	40.15	1881.34		+						+		+	+
491	1	1	4228.04	38.45	1625.68		+						+		+	+
492	1	1	4445.33	41.29	1835.48		+						+		+	+
493	1	1	5260.83	37.51	1973.34		+						+		+	+
494	1	1	5786.5	42.22	2443.06		+						+		+	+
495	1	1	3945.38	38.16	1505.56		+						+		+	+
496	1	1	4515.78	38.37	1732.7		+						+		+	+
497	1	1	4778.52	39.97	1909.98		+						+		+	+
498	1	1	4406.29	46.19	2035.27		+						+		+
499	1	1	4087.45	40.12	1639.88		+					+			+
500	1	1	6318.43	42.71	2698.6		+							+	+
501	1	1	5428.22	36.72	1993.24		+						+		+	+
502	1	1	4813.74	36.36	1750.28		+						+		+	+
503	1	1	4746.45	39.2	1860.61		+						+		+	+
504	1	1	4772.11	41.24	1968.02		+						+		+	+
505	1	1	5029.87	42.67	2146.24		+						+		+	+
506	1	1	4938.7	41.26	2037.71		+						+		+	+
507	1	1	5042.13	40.6	2047.11		+						+		+	+
508	1	1	5715.28	39.94	2282.68		+						+		+	+
509	1	1	3688.48	41.49	1530.35		+						+		+	+
510	1	1	5494.42	38.07	2091.72		+						+		+	+
511	1	1	5173.35	40.53	2096.76		+						+		+	+
512	1	1	5261.89	40.14	2112.12		+						+		+	+
513	1	1	5031.33	39.67	1995.93		+						+		+	+
514	1	1	4898.81	39.37	1928.66		+						+		+	+
515	1	1	5250.47	36.03	1891.74		+						+		+	+
516	1	1	6023.04	37.94	2285.14		+						+		+	+
517	1	1	5442.19	40.15	2185.04		+						+		+	+
518	1	1	5536.52	39.8	2203.53		+						+		+	+
519	1	1	4027.75	39.49	1590.56		+						+		+	+
520	1	1	5849.68	37.88	2215.86		+						+		+	+
521	1	1	4743.52	42.62	2021.69		+						+		+	+
522	1	1	5295.45	37.11	1965.14		+						+		+	+
523	1	1	5060.75	46.27	2341.61		+						+		+
524	1	1	5207.3	42.39	2207.38		+					+			+
525	1	1	6548.96	43.92	2876.3		+							+	+
526	1	1	4564.75	37.39	1706.76		+						+		+	+
527	1	1	5605.01	41.45	2323.28		+						+		+	+
528	1	1	5140	44.53	2288.84		+						+		+	+
529	1	1	4535.87	44.22	2005.76		+						+		+	+
530	1	1	4897.25	44.14	2161.64		+						+		+	+
531	1	1	4379.95	41	1795.78		+						+		+	+
532	1	1	5630.01	42.77	2407.95		+						+		+	+
533	1	1	4322.71	41.62	1799.11		+						+		+	+
534	1	1	3168.2	38.17	1209.3		+						+		+	+
535	1	1	4841.8	40.08	1940.59		+						+		+	+
536	1	1	4204.25	38.83	1632.51		+						+		+	+
537	1	1	5083.28	43.25	2198.52		+						+		+	+
538	1	1	4450.96	43.17	1921.48		+						+		+	+
539	1	1	5132.48	40.24	2065.31		+						+		+	+
540	1	1	1976.99	39.55	781.9		+						+		+	+
541	1	1	4362.49	45.87	2001.07		+						+		+	+
542	1	1	4830.37	44.43	2146.13		+						+		+	+
543	1	1	5361.43	38.23	2049.68		+						+		+	+
544	1	1	4283.51	38.07	1630.73		+						+		+	+
545	1	1	4615.08	37.65	1737.58		+						+		+	+
546	1	1	5265.92	43.26	2278.04		+						+		+	+
547	1	1	5413.32	40.1	2170.74		+						+		+	+
548	1	1	3228.71	48.11	1553.33		+						+		+
549	1	1	4817.08	41.86	2016.43		+					+			+
550	1	1	5702.46	46.89	2673.88		+							+	+
551	1	1	5390.05	38.89	2096.19		+						+		+	+
552	1	1	4577.44	41.54	1901.47		+						+		+	+
553	1	1	4329.47	43.08	1865.14		+						+		+	+
554	1	1	4644.45	42.98	1996.18		+						+		+	+
555	1	1	4300.19	42.22	1815.54		+						+		+	+
556	1	1	4762.47	45.72	2177.4		+						+		+	+
557	1	1	5005.78	43.91	2198.04		+						+		+	+
558	1	1	5567.22	43.66	2430.65		+						+		+	+
559	1	1	4407.78	43.48	1916.5		+						+		+	+
560	1	1	4150.46	42.46	1762.29		+						+		+	+
561	1	1	4483.39	42.27	1895.13		+						+		+	+
562	1	1	5285.14	39.64	2095.03		+						+		+	+
563	1	1	4498.96	39.31	1768.54		+						+		+	+
564	1	1	4374.33	38.93	1702.93		+						+		+	+
565	1	1	5073.44	42.93	2178.03		+						+		+	+
566	1	1	4611.81	42.1	1941.57		+						+		+	+
567	1	1	4430.54	43.8	1940.58		+						+		+	+
568	1	1	4264.29	43.93	1873.3		+						+		+	+
569	1	1	5001.22	41.17	2059		+						+		+	+
570	1	1	4297.51	38.83	1668.72		+						+		+	+
571	1	1	5571.2	42.89	2389.49		+						+		+	+
572	1	1	4970.69	44.01	2187.6		+						+		+	+
573	1	1	4229.39	46.53	1967.94		+						+		+
574	1	1	5091.38	41.32	2103.76		+					+			+
575	1	1	6327.08	45.77	2895.9		+							+	+
576	1	1	5168.86	44.23	2286.19		+						+		+	+
577	1	1	5152.57	42.52	2190.87		+						+		+	+
578	1	1	4694.66	42.46	1993.35		+						+		+	+
579	1	1	3244.06	39.75	1289.52		+						+		+	+
580	1	1	5342.7	42.48	2269.58		+						+		+	+
581	1	1	4829.32	41.97	2026.86		+						+		+	+
582	1	1	5145.92	41.02	2110.86		+						+		+	+
583	1	1	5248.64	42.48	2229.62		+						+		+	+
584	1	1	4301.25	39.62	1704.15		+						+		+	+
585	1	1	4276.08	38.33	1639.02		+						+		+	+
586	1	1	4534.96	40.33	1828.95		+						+		+	+
587	1	1	5124.85	43.27	2217.52		+						+		+	+
588	1	1	4043.15	37.39	1511.73		+						+		+	+
589	1	1	4713.86	38.26	1803.52		+						+		+	+
590	1	1	4385.02	44.58	1954.84		+						+		+	+
591	1	1	4584.35	40.32	1848.41		+						+		+	+
592	1	1	4574.99	41.85	1914.63		+						+		+	+
593	1	1	4633.39	43.22	2002.55		+						+		+	+
594	1	1	4238.31	43.3	1835.19		+						+		+	+
595	1	1	5353.6	39.34	2106.1		+						+		+	+
596	1	1	4443.02	42.22	1875.84		+						+		+	+
597	1	1	5056.82	43.94	2221.97		+						+		+	+
598	1	1	4741.44	49.74	2358.39		+						+		+
599	1	1	5478.85	44.53	2439.73		+					+			+
600	1	1	4960.62	47.14	2338.43		+							+	+
601	1	1	5581.47	42.76	2386.64		+						+		+	+
602	1	1	5004.86	43.1	2157.09		+						+		+	+
603	1	1	4891.57	46.03	2251.59		+						+		+	+
604	1	1	4398.27	43.49	1912.81		+						+		+	+
605	1	1	5617.67	44.73	2512.78		+						+		+	+
606	1	1	5427.09	43.87	2380.87		+						+		+	+
607	1	1	4206.45	42.38	1782.69		+						+		+	+
608	1	1	3957.86	42.02	1663.09		+						+		+	+
609	1	1	2453.09	41.7	1022.94		+					+			+	+
610	1	1	4774.32	40.39	1928.35		+					+			+	+
611	1	1	4287.27	38.54	1652.31		+					+			+	+
612	1	1	4738.89	41.68	1975.17		+						+		+	+
613	1	1	5397.96	43.44	2344.87		+						+		+	+
614	1	1	5175.11	40.68	2105.24		+						+		+	+
615	1	1	4151.3	43.29	1797.1		+						+		+	+
616	1	1	5582.52	41.59	2321.77		+						+		+	+
617	1	1	3734.11	42.57	1589.61		+						+		+	+
618	1	1	4762.58	42.41	2019.81		+						+		+	+
619	1	1	4269.9	41.52	1772.86		+						+		+	+
620	1	1	4588.37	41.61	1909.22		+						+		+	+
621	1	1	3543.26	41.96	1486.75		+						+		+	+
622	1	1	4025.99	40.29	1622.07		+							+	+	+
623	1	1	3608.64	47.38	1709.77		+						+		+
624	1	1	4753.47	43.35	2060.63		+					+			+
625	1	1	6567.37	46.29	3040.04		+							+	+
626	1	1	3980.22	42.02	1672.49		+							+	+	+
627	1	1	5024.63	44.35	2228.42		+							+	+	+
628	1	1	4961.68	44.52	2208.94		+						+		+	+
629	1	1	6501.98	46.12	2998.71		+						+		+	+
630	1	1	3814.83	42.78	1631.98		+						+		+	+
631	1	1	6851.35	46.77	3204.38		+						+		+	+
632	1	1	4078.54	41.21	1680.76		+						+		+	+
633	1	1	4846.36	45.55	2207.52		+					+			+	+
634	1	1	4383.1	44.62	1955.74		+						+		+	+
635	1	1	5312.65	43.49	2310.47		+						+		+	+
636	1	1	4632.24	44.13	2044.21		+						+		+	+
637	1	1	5953.98	45.55	2712.04		+						+		+	+
638	1	1	3928.53	43.53	1710.09		+						+		+	+
639	1	1	4395.82	42.16	1853.28		+						+		+	+
640	1	1	3944.42	41.74	1646.4		+						+		+	+
641	1	1	5576.01	44.2	2464.6		+						+		+	+
642	1	1	5429.01	42.97	2332.85		+						+		+	+
643	1	1	5672.55	44.08	2500.46		+						+		+	+
644	1	1	4739.2	43.61	2066.77		+						+		+	+
645	1	1	5483.71	42.73	2343.19		+						+		+	+
646	1	1	5130.56	40.47	2076.34		+						+		+	+
647	1	1	5924.47	43.24	2561.74		+						+		+	+
648	1	1	5341.25	47.47	2535.49		+						+		+
649	1	1	5784.78	41.51	2401.26		+					+			+
650	1	1	5953.47	42.78	2546.89		+							+	+
651	1	1	4494.04	44.19	1985.92		+						+		+	+
652	1	1	4271.47	43.37	1852.54		+						+		+	+
653	1	1	4800.45	43.97	2110.76		+						+		+	+
654	1	1	4620.22	42.74	1974.68		+						+		+	+
655	1	1	5723.54	42.64	2440.52		+						+		+	+
656	1	1	4830.86	43.95	2123.16		+						+		+	+
657	1	1	4122.79	38.55	1589.33		+						+		+	+
658	1	1	4875.1	44.92	2189.9		+						+		+	+
659	1	1	4265.14	42.49	1812.26		+						+		+	+
660	1	1	5463.47	43.15	2357.49		+						+		+	+
661	1	1	5464.16	44.4	2426.09		+						+		+	+
662	1	1	4130.47	42.29	1746.78		+						+		+	+
663	1	1	5782.12	46.64	2696.78		+						+		+	+
664	1	1	5703.13	40.59	2314.9		+						+		+	+
665	1	1	3686.57	41.94	1546.15		+						+		+	+
666	1	1	4271.72	41.58	1776.18		+						+		+	+
667	1	1	4878.93	40.89	1994.99		+						+		+	+
668	1	1	4738.29	41.27	1955.49		+						+		+	+
669	1	1	3977.78	41.52	1651.57		+						+		+	+
670	1	1	3823.78	43.09	1647.66		+						+		+	+
671	1	1	4582.46	44.72	2049.28		+						+		+	+
672	1	1	4241.43	39.67	1682.57		+						+		+	+
673	1	1	3949.48	48.57	1918.26		+						+		+
674	1	1	5179.78	42.19	2185.35		+					+			+
675	1	1	6064.78	45.08	2734		+							+	+
676	1	1	3289.21	41.47	1364.04		+						+		+	+
677	1	1	5139.02	45.39	2332.6		+						+		+	+
678	1	1	3489.59	41.36	1443.3		+						+		+	+
679	1	1	4492.32	42.31	1900.7		+						+		+	+
680	1	1	4405.62	41.44	1825.69		+						+		+	+
681	1	1	4128.88	43.22	1784.5		+						+		+	+
682	1	1	4523.4	39.49	1786.29		+						+		+	+
683	1	1	3874.34	43.89	1700.45		+						+		+	+
684	1	1	4059.39	43.09	1749.19		+						+		+	+
685	1	1	3968.92	44.56	1768.55		+						+		+	+
686	1	1	4145.23	44.88	1860.38		+						+		+	+
687	1	1	4165.05	35.84	1492.75		+						+		+	+
688	1	1	4875.41	44.17	2153.47		+						+		+	+
689	1	1	4604.06	40.92	1883.98		+						+		+	+
690	1	1	4775.53	43.62	2083.08		+						+		+	+
691	1	1	3835.72	44.29	1698.84		+						+		+	+
692	1	1	3920.04	35.48	1390.83		+						+		+	+
693	1	1	3957.88	35.17	1391.99		+						+		+	+
694	1	1	5516.58	39.94	2203.32		+						+		+	+
695	1	1	4919.23	40.18	1976.55		+						+		+	+
696	1	1	4549.75	39.44	1794.42		+						+		+	+
697	1	1	5283.57	41.36	2185.29		+						+		+	+
698	1	1	4492.17	48.73	2189.04		+						+		+
699	1	1	5453.03	42.16	2299		+					+			+
700	1	1	4325.61	45.91	1985.89		+							+	+
701	1	1	3505.17	42.36	1484.79		+						+		+	+
702	1	1	4606	41.84	1927.15		+						+		+	+
703	1	1	4473.37	41.83	1871.21		+						+		+	+
704	1	1	4886.13	45.13	2205.11		+						+		+	+
705	1	1	4389.71	39.79	1746.67		+						+		+	+
706	1	1	3644.07	41.39	1508.28		+						+		+	+
707	1	1	4399.87	37.75	1660.95		+						+		+	+
708	1	1	3990.13	42.02	1676.65		+						+		+	+
709	1	1	3485.03	43.06	1500.66		+						+		+	+
710	1	1	4937.54	42.28	2087.59		+						+		+	+
711	1	1	3595.18	44.06	1584.04		+						+		+	+
712	1	1	4283.07	44.43	1902.97		+						+		+	+
713	1	1	4448.2	41.48	1845.11		+						+		+	+
714	1	1	5019.5	43	2158.38		+						+		+	+
715	1	1	4628.05	43.84	2028.94		+						+		+	+
716	1	1	5087.11	39.6	2014.5		+						+		+	+
717	1	1	4819.88	42.42	2044.59		+						+		+	+
718	1	1	3987.05	41.7	1662.6		+						+		+	+
719	1	1	5124.45	41.58	2130.75		+						+		+	+
720	1	1	4123.7	42.57	1755.46		+						+		+	+
721	1	1	4469.87	40.81	1824.15		+						+		+	+
722	1	1	5111.08	49.16	2512.6		+						+		+	+
723	1	1	4418.06	50.63	2236.86		+						+		+
724	1	1	4646.57	41.74	1939.48		+					+			+
725	1	1	4291.79	46	1974.22		+							+	+
726	1	1	3819.78	49.22	1880.09		+							+	+	+
727	1	1	4609.92	48.06	2215.53		+							+	+	+
728	1	1	4168.73	50.01	2084.78		+							+	+	+
729	1	1	4392.72	48.15	2115.09		+							+	+	+
730	1	1	4732.12	49.28	2331.99		+							+	+	+
731	1	1	4633.89	49.95	2314.63		+							+	+	+
732	1	1	3395.27	46.56	1580.84		+							+	+	+
733	1	1	3481.91	51.45	1791.44		+							+	+	+
734	1	1	3776.36	46.71	1763.94		+							+	+	+
735	1	1	4109.21	45.31	1861.88		+							+	+	+
736	1	1	4746.27	45.56	2162.4		+							+	+	+
737	1	1	3851.77	52.44	2019.87		+							+	+	+
738	1	1	3916.13	47.95	1877.79		+							+	+	+
739	1	1	4526.75	45.67	2067.37		+							+	+	+
740	1	1	4789.53	44.57	2134.69		+							+	+	+
741	1	1	3019.72	48.01	1449.77		+							+	+	+
742	1	1	4075.4	45.52	1855.12		+							+	+	+
743	1	1	4566.34	42.9	1958.96		+							+	+	+
744	1	1	5219.07	49.73	2595.45		+							+	+	+
745	1	1	1566.47	47.53	744.544		+							+	+	+
746	1	1	5022.26	47.77	2399.13		+							+	+	+
747	1	1	5196.85	49.22	2557.89		+							+	+	+
748	1	1	5264.44	50.32	2649.06		+						+		+
749	1	1	4269.47	42.55	1816.66		+					+			+
750	1	1	5439.98	45	2447.99		+							+	+
751	1	1	6421.52	45.19	2901.89		+						+		+	+
752	1	1	6112.99	43.89	2682.99		+						+		+	+
753	1	1	5455.07	47.02	2564.97		+						+		+	+
754	1	1	6092.55	43.19	2631.37		+						+		+	+
755	1	1	4861.03	42.88	2084.41		+						+		+	+
756	1	1	6848.23	43.19	2957.75		+						+		+	+
757	1	1	5432.36	43.53	2364.71		+						+		+	+
758	1	1	5891.62	48.11	2834.46		+						+		+	+
759	1	1	4478.98	47.84	2142.74		+						+		+	+
760	1	1	4670.81	46.88	2189.68		+						+		+	+
761	1	1	5362.95	43.03	2307.68		+						+		+	+
762	1	1	5763.92	44.19	2547.07		+						+		+	+
763	1	1	3578.97	50.01	1789.84		+						+		+	+
764	1	1	3936.71	48.16	1895.92		+						+		+	+
765	1	1	3929.3	48.04	1887.63		+						+		+	+
766	1	1	5384.23	44.23	2381.44		+						+		+	+
767	1	1	4723.77	44.65	2109.16		+						+		+	+
768	1	1	4892.64	42.13	2061.27		+						+		+	+
769	1	1	4520.96	43.06	1946.73		+						+		+	+
770	1	1	4536.77	45.86	2080.56		+						+		+	+
771	1	1	4299.37	44.34	1906.34		+						+		+	+
772	1	1	5911.92	47.13	2786.29		+						+		+
773	1	1	5436.94	50.28	2733.7		+						+		+
774	1	1	5781.89	45.18	2612.26		+						+		+
775	1	1	5722.83	46.92	2685.15		+							+	+
776	1	1	5735.85	45.52	2610.96		+						+		+	+
777	1	1	5414.89	44.27	2397.17		+						+		+	+
778	1	1	5408.54	45.44	2457.64		+						+		+	+
779	1	1	5374.86	46.15	2480.5		+						+		+	+
780	1	1	4819	44.65	2151.69		+						+		+	+
781	1	1	5178.76	47.25	2446.96		+						+		+	+
782	1	1	4019.98	47.68	1916.73		+						+		+	+
783	1	1	2302.13	47.78	1099.96		+						+		+	+
784	1	1	3417.29	47.48	1622.53		+						+		+	+
785	1	1	3729.96	49.21	1835.51		+						+		+	+
786	1	1	3610.97	46.4	1675.49		+						+		+	+
787	1	1	4189.8	48.36	2026.19		+						+		+	+
788	1	1	4269.66	50.86	2171.55		+						+		+	+
789	1	1	5541.95	45.61	2527.68		+						+		+	+
790	1	1	5091.92	48.68	2478.75		+						+		+	+
791	1	1	5340.65	47.58	2541.08		+						+		+	+
792	1	1	4880.44	42.67	2082.48		+						+		+	+
793	1	1	5130.72	44.67	2291.89		+						+		+	+
794	1	1	4827.64	45.87	2214.44		+						+		+	+
795	1	1	4383.56	43.85	1922.19		+						+		+	+
796	1	1	4593.11	42.68	1960.34		+						+		+	+
797	1	1	4481.35	47.1	2110.72		+						+		+
798	1	1	5252.56	49.85	2618.4		+						+		+
799	1	1	4821.52	44.4	2140.75		+						+		+
800	1	1	5178.05	47.02	2434.72		+							+	+
801	1	1	6184.82	45.09	2788.73		+						+		+	+
802	1	1	5145.96	46.91	2413.97		+						+		+	+
803	1	1	5466.7	46.79	2557.87		+						+		+	+
804	1	1	4703.84	46.57	2190.58		+						+		+	+
805	1	1	5981.35	43.97	2630		+						+		+	+
806	1	1	5523.66	45.92	2536.46		+						+		+	+
807	1	1	4912.54	46.46	2282.37		+						+		+	+
808	1	1	5008.68	45.14	2260.92		+						+		+	+
809	1	1	4758.86	42.72	2032.98		+						+		+	+
810	1	1	5717.07	48.88	2794.5		+						+		+	+
811	1	1	4117.95	45.77	1884.79		+						+		+	+
812	1	1	5439.17	47.99	2610.26		+						+		+	+
813	1	1	5213.3	49.88	2600.39		+						+		+	+
814	1	1	5578.81	47.3	2638.78		+						+		+	+
815	1	1	4960.64	50.03	2481.81		+						+		+	+
816	1	1	4993.16	48.6	2426.67		+						+		+	+
817	1	1	5210.02	45.37	2363.79		+						+		+	+
818	1	1	5573.93	48.4	2697.78		+						+		+	+
819	1	1	4446.56	45.1	2005.4		+						+		+	+
820	1	1	4517.56	45.99	2077.63		+						+		+	+
821	1	1	4811.11	46.21	2223.22		+						+		+	+
822	1	1	5756.92	47.07	2709.78		+						+		+
823	1	1	5559.55	50.25	2793.68		+						+		+
824	1	1	5042.29	44.05	2221.13		+						+		+
825	1	1	5703.38	48.69	2776.97		+							+	+
826	1	1	5882.74	48.27	2839.6		+						+		+	+
827	1	1	5315.69	47.04	2500.5		+						+		+	+
828	1	1	5488.74	47.61	2613.19		+						+		+	+
829	1	1	5883.81	47.95	2821.29		+						+		+	+
830	1	1	5330.65	46.97	2503.8		+						+		+	+
831	1	1	5680.92	47.41	2693.32		+						+		+	+
832	1	1	4881.78	47.86	2336.42		+						+		+	+
833	1	1	4397.6	45.91	2018.94		+						+		+	+
834	1	1	4793.88	47.32	2268.47		+						+		+	+
835	1	1	5499.49	47.72	2624.36		+						+		+	+
836	1	1	4275.27	43.42	1856.32		+						+		+	+
837	1	1	4578.2	48.46	2218.59		+						+		+	+
838	1	1	4510.87	48.22	2175.14		+						+		+	+
839	1	1	4691.12	46.55	2183.72		+						+		+	+
840	1	1	6179.61	45.82	2831.5		+						+		+	+
841	1	1	4473.3	46.21	2067.11		+						+		+	+
842	1	1	4723.56	49.61	2343.36		+						+		+	+
843	1	1	4711.85	45.05	2122.69		+						+		+	+
844	1	1	3877.46	47.63	1846.84		+						+		+	+
845	1	1	4799.15	46.51	2232.09		+						+		+	+
846	1	1	5304.65	46.54	2468.79		+						+		+	+
847	1	1	5349.11	46.83	2504.99		+						+		+
848	1	1	6107.54	49.56	3026.9		+						+		+
849	1	1	4869.9	43.18	2102.82		+						+		+
850	1	1	5475.93	47.62	2607.64		+							+	+
851	1	1	5906.43	49.16	2903.6		+						+		+	+
852	1	1	5329.98	47.87	2551.46		+						+		+	+
853	1	1	3784.28	46.03	1741.91		+						+		+	+
854	1	1	4579.89	45.09	2065.07		+						+		+	+
855	1	1	3931.5	44.78	1760.53		+						+		+	+
856	1	1	4632.41	42.47	1967.39		+						+		+	+
857	1	1	4047.66	45.51	1842.09		+						+		+	+
858	1	1	5328.89	46.92	2500.32		+						+		+	+
859	1	1	5181.92	42.77	2216.31		+						+		+	+
860	1	1	2487.32	45.31	1127		+						+		+	+
861	1	1	4713.53	44.9	2116.37		+						+		+	+
862	1	1	4206.5	46.34	1949.29		+						+		+	+
863	1	1	4846.12	47.8	2316.45		+						+		+	+
864	1	1	3847.65	47.51	1828.02		+						+		+	+
865	1	1	5269.11	44.8	2360.56		+						+		+	+
866	1	1	4411.09	45.91	2025.13		+						+		+	+
867	1	1	4586.27	47.8	2192.24		+						+		+	+
868	1	1	5080.12	45.58	2315.52		+						+		+	+
869	1	1	4187.75	45.6	1909.62		+						+		+	+
870	1	1	4609.18	43.35	1998.08		+						+		+	+
871	1	1	3490.23	45.72	1595.73		+						+		+	+
872	1	1	5586.97	46.86	2618.05		+						+		+
873	1	1	6088.65	50.05	3047.37		+						+		+
874	1	1	5234.29	43.19	2260.69		+						+		+
875	1	1	6539.84	45.08	2948.16		+							+	+
876	1	1	4406.45	46.62	2054.29		+						+		+	+
877	1	1	4673.82	43.58	2036.85		+						+		+	+
878	1	1	4352.48	46.85	2039.14		+						+		+	+
879	1	1	6472.09	45.46	2942.21		+						+		+	+
880	1	1	3927.68	45.72	1795.73		+						+		+	+
881	1	1	5288.98	44.76	2367.35		+						+		+	+
882	1	1	5083.73	46.47	2362.41		+						+		+	+
883	1	1	4800.41	43.22	2074.74		+						+		+	+
884	1	1	5179.08	48.39	2506.16		+						+		+	+
885	1	1	6210.29	45.8	2844.31		+						+		+	+
886	1	1	5138.78	46.34	2381.31		+						+		+	+
887	1	1	5164.31	45.13	2330.65		+						+		+	+
888	1	1	4730.19	46.17	2183.93		+						+		+	+
889	1	1	5592.96	43.18	2415.04		+						+		+	+
890	1	1	4365.16	44.99	1963.88		+						+		+	+
891	1	1	5674.4	46.21	2622.14		+						+		+	+
892	1	1	5057.48	48.37	2446.3		+						+		+	+
893	1	1	5396.55	50.32	2715.54		+						+		+	+
894	1	1	4651.49	43.06	2002.93		+						+		+	+
895	1	1	5788.29	46.76	2706.6		+						+		+	+
896	1	1	6108.44	44.26	2703.6		+						+		+	+
897	1	1	6077.43	44.53	2706.28		+						+		+
898	1	1	6072.01	48.33	2934.6		+						+		+
899	1	1	5161.83	43.42	2241.26		+					+			+
900	1	1	5852.26	45.06	2637.03		+							+	+
901	1	1	3776.28	53.77	2030.51		+							+	+	+
902	1	1	4167.07	51.65	2152.29		+							+	+	+
903	1	1	4017.7	54.16	2175.99		+							+	+	+
904	1	1	4739.82	53.8	2550.02		+							+	+	+
905	1	1	3950.14	50.52	1995.61		+							+	+	+
906	1	1	3669.32	50.64	1858.14		+							+	+	+
907	1	1	3622.4	50.11	1815.19		+							+	+	+
908	1	1	3477.11	50.85	1768.11		+							+	+	+
909	1	1	3623.33	52.55	1904.06		+							+	+	+
910	1	1	3632.52	50.52	1835.15		+							+	+	+
911	1	1	3763.98	51.67	1944.85		+							+	+	+
912	1	1	3788.97	51.63	1956.24		+							+	+	+
913	1	1	3302.05	49.63	1638.81		+							+	+	+
914	1	1	4062.91	47.82	1942.89		+							+	+	+
915	1	1	3380.04	51.16	1729.23		+							+	+	+
916	1	1	3799.79	50.52	1919.65		+							+	+	+
917	1	1	4059.78	51.39	2086.32		+							+	+	+
918	1	1	4389.42	53.75	2359.31		+							+	+	+
919	1	1	4174.5	53.07	2215.41		+							+	+	+
920	1	1	4133.64	54.27	2243.33		+							+	+	+
921	1	1	4723.29	54.37	2568.05		+							+	+	+
922	1	1	3559.76	52.48	1868.16		+							+	+	+
923	1	1	4446.24	54.36	2416.98		+						+		+
924	1	1	4576.1	47.7	2182.8		+					+			+
925	1	1	5796.72	49.27	2856.04		+							+	+
926	1	1	5166.61	53.26	2751.73		+							+	+	+
927	1	1	4427.31	50.88	2252.61		+							+	+	+
928	1	1	1010.08	53.28	538.171		+							+	+	+
929	1	1	3817.81	51.7	1973.81		+							+	+	+
930	1	1	4133.92	53.48	2210.82		+							+	+	+
931	1	1	3964.3	50.59	2005.54		+							+	+	+
932	1	1	3607.43	53.01	1912.3		+							+	+	+
933	1	1	4345.16	53.01	2303.37		+							+	+	+
934	1	1	4140.34	52.07	2155.88		+							+	+	+
935	1	1	5822.77	49.9	2905.56		+							+	+	+
936	1	1	4082.29	51.11	2086.46		+							+	+	+
937	1	1	4243.75	51.45	2183.41		+							+	+	+
938	1	1	4040.45	50.89	2056.18		+							+	+	+
939	1	1	4081.1	52.83	2156.05		+							+	+	+
940	1	1	3874.13	51.08	1978.9		+							+	+	+
941	1	1	4973.55	50.79	2526.06		+							+	+	+
942	1	1	4224.38	51.83	2189.5		+							+	+	+
943	1	1	4487.2	51.03	2289.82		+							+	+	+
944	1	1	4775.84	49.86	2381.23		+							+	+	+
945	1	1	4988.05	51.63	2575.33		+							+	+	+
946	1	1	2340	47.32	1107.29		+							+	+	+
947	1	1	4419.52	50.83	2246.44		+							+	+	+
948	1	1	3607.9	51.37	1853.38		+						+		+
949	1	1	5581.19	46.19	2577.95		+					+			+
950	1	1	5370.83	47.78	2566.18		+							+	+
951	1	1	4290.63	50.63	2172.34		+							+	+	+
952	1	1	3872.81	50.71	1963.9		+							+	+	+
953	1	1	3825.46	50	1912.73		+							+	+	+
954	1	1	3648.36	47.13	1719.47		+							+	+	+
955	1	1	4540.15	52.62	2389.02		+							+	+	+
956	1	1	3782.43	52.02	1967.62		+							+	+	+
957	1	1	4456.34	48.73	2171.57		+							+	+	+
958	1	1	3174.83	48.71	1546.46		+							+	+	+
959	1	1	3656.32	49.5	1809.88		+							+	+	+
960	1	1	3713.83	50.18	1863.6		+							+	+	+
961	1	1	3791.35	50.48	1913.87		+							+	+	+
962	1	1	4868.46	49.54	2411.84		+							+	+	+
963	1	1	2557.27	50.38	1288.35		+							+	+	+
964	1	1	3202.54	46.79	1498.47		+							+	+	+
965	1	1	5078.55	50.8	2579.91		+							+	+	+
966	1	1	5102	50.13	2557.63		+							+	+	+
967	1	1	3914.18	51.38	2011.11		+							+	+	+
968	1	1	3737.88	53.92	2015.47		+							+	+	+
969	1	1	4389.66	51.99	2282.18		+							+	+	+
970	1	1	5100.24	51.38	2620.5		+							+	+	+
971	1	1	4198.62	52.03	2184.54		+							+	+	+
972	1	1	4829.23	50.36	2432		+							+	+	+
973	1	1	4348.71	51.95	2259.16		+						+		+
974	1	1	4668.37	46.66	2178.26		+					+			+
975	1	1	6571.53	47.63	3130.02		+							+	+
976	1	1	4606.73	50.65	2333.31		+							+	+	+
977	1	1	4485.65	48.01	2153.56		+							+	+	+
978	1	1	4291.28	52.06	2234.04		+							+	+	+
979	1	1	4884.01	52.31	2554.83		+							+	+	+
980	1	1	5085.59	52.59	2674.51		+							+	+	+
981	1	1	3355.63	54.15	1817.08		+							+	+	+
982	1	1	2353.58	48.96	1152.31		+							+	+	+
983	1	1	1204.86	50.84	612.55		+							+	+	+
984	1	1	2484.79	51.61	1282.4		+							+	+	+
985	1	1	4131.23	55.53	2294.07		+							+	+	+
986	1	1	3260.56	55.42	1807		+							+	+	+
987	1	1	4211.19	52.38	2205.82		+							+	+	+
988	1	1	3349.31	49.04	1642.5		+							+	+	+
989	1	1	3895.57	51.3	1998.43		+							+	+	+
990	1	1	4168.44	50.47	2103.81		+							+	+	+
991	1	1	4659.97	49.64	2313.21		+							+	+	+
992	1	1	5400	52.99	2861.46		+							+	+	+
993	1	1	6354.21	50.76	3225.39		+							+	+	+
994	1	1	3922.76	51.24	2010.02		+							+	+	+
995	1	1	5470.3	52.8	2888.32		+							+	+	+
996	1	1	5162.57	51.53	2660.27		+							+	+	+
997	1	1	4986.18	50.04	2495.08		+							+	+	+
998	1	1	5562.88	51.79	2881.01		+						+		+
999	1	1	4025.57	45.75	1841.7		+					+			+
1000	1	1	5728.37	47.96	2747.33		+							+	+
1001	1	1	4936.49	48.16	2377.41		+							+	+	+
1002	1	1	5062.29	51.67	2615.68		+							+	+	+
1003	1	1	5399.58	52.07	2811.56		+							+	+	+
1004	1	1	4951.01	49.44	2447.78		+							+	+	+
1005	1	1	3664.29	49.51	1814.19		+							+	+	+
1006	1	1	3943.66	46.57	1836.56		+							+	+	+
1007	1	1	5118.97	52.13	2668.52		+							+	+	+
1008	1	1	5678.65	52.65	2989.81		+							+	+	+
1009	1	1	4718.36	50.63	2388.91		+							+	+	+
1010	1	1	4251.22	48.76	2072.89		+							+	+	+
1011	1	1	4005.63	51.48	2062.1		+							+	+	+
1012	1	1	4670.66	51.87	2422.67		+							+	+	+
1013	1	1	4787.08	52.8	2527.58		+							+	+	+
1014	1	1	4335.41	50.01	2168.14		+							+	+	+
1015	1	1	3895.21	50.87	1981.49		+							+	+	+
1016	1	1	3448.81	49.7	1714.06		+							+	+	+
1017	1	1	5177.77	48.93	2533.48		+							+	+	+
1018	1	1	4400.59	52.9	2327.91		+							+	+	+
1019	1	1	5509.14	50.59	2787.07		+							+	+	+
1020	1	1	4659.86	50.83	2368.61		+							+	+	+
1021	1	1	5285.77	52.62	2781.37		+							+	+	+
1022	1	1	5858.28	45.55	2668.45		+							+	+	+
1023	1	1	4992.93	50.43	2517.93		+						+		+
1024	1	1	4988.29	44.69	2229.27		+					+			+
1025	1	1	5142.87	46.89	2411.49		+							+	+
1026	1	1	4004.64	50.61	2026.75		+							+	+	+
1027	1	1	3926.29	51.57	2024.79		+							+	+	+
1028	1	1	3029.96	55.52	1682.23		+							+	+	+
1029	1	1	3316.72	50.25	1666.65		+							+	+	+
1030	1	1	4339.39	54.43	2361.93		+							+	+	+
1031	1	1	4177.8	55.7	2327.04		+							+	+	+
1032	1	1	4690.08	55.71	2612.84		+							+	+	+
1033	1	1	2636.49	54.85	1446.11		+							+	+	+
1034	1	1	2929.98	53.4	1564.61		+							+	+	+
1035	1	1	3914.61	52.02	2036.38		+							+	+	+
1036	1	1	5303.53	54.59	2895.2		+							+	+	+
1037	1	1	2115.62	55.18	1167.4		+							+	+	+
1038	1	1	1514.72	51.89	785.988		+							+	+	+
1039	1	1	3605.71	54.39	1961.14		+							+	+	+
1040	1	1	4407.76	51.21	2257.21		+							+	+	+
1041	1	1	4668.3	51.53	2405.57		+							+	+	+
1042	1	1	4155	51.94	2158.1		+							+	+	+
1043	1	1	4657.3	49.75	2317.01		+							+	+	+
1044	1	1	4433.35	50.62	2244.16		+							+	+	+
1045	1	1	3776.61	50.96	1924.56		+							+	+	+
1046	1	1	5417.78	51.76	2804.24		+							+	+	+
1047	1	1	4342.8	55.24	2398.96		+							+	+	+
1048	1	1	5688.29	53.6	3048.92		+						+		+
1049	1	1	5387.28	45.97	2476.53		+					+			+
1050	1	1	5367.19	47.48	2548.34		+							+	+
1051	1	1	5047.5	50.49	2548.48			+					+			+
1052	1	1	3338.88	47.86	1597.99			+					+			+
1053	1	1	4356.16	44.45	1936.31			+					+			+
1054	1	1	4074.16	46.2	1882.26			+					+			+
1055	1	1	4648.15	51.68	2402.16			+					+			+
1056	1	1	4442.87	45.31	2013.06			+					+			+
1057	1	1	4551.48	44.96	2046.34			+					+			+
1058	1	1	4375.79	51.16	2238.66			+					+			+
1059	1	1	5528.86	48.2	2664.91			+					+			+
1060	1	1	5215.01	45.99	2398.38			+					+			+
1061	1	1	3917.62	44.81	1755.48			+					+			+
1062	1	1	4575.51	46.27	2117.09			+					+			+
1063	1	1	3903.43	45.38	1771.38			+					+			+
1064	1	1	4483.88	46.34	2077.83			+					+			+
1065	1	1	4786.32	42.78	2047.59			+					+			+
1066	1	1	3628.4	42.13	1528.65			+					+			+
1067	1	1	4881.68	46.2	2255.34			+					+			+
1068	1	1	4740.91	45.88	2175.13			+					+			+
1069	1	1	4737.31	42.33	2005.3			+					+			+
1070	1	1	4914.29	42.24	2075.8			+					+			+
1071	1	1	4301.05	46.6	2004.29			+					+			+
1072	1	1	5104.47	42.11	2149.49			+					+			+
1073	1	1	4725.49	47.26	2233.27			+						+		+
1074	1	1	5294.83	49.17	2603.47			+					+			+
1075	1	1	4890.27	45.53	2226.54			+					+			+
1076	1	1	4767.98	46.52	2218.06			+				+			+
1077	1	1	4180.22	47.38	1980.59			+				+			+
1078	1	1	4144.27	44.02	1824.31			+				+			+	+
1079	1	1	3826.97	42.62	1631.05			+				+			+
1080	1	1	4593.27	46.17	2120.71			+				+			+	+
1081	1	1	4522.71	45.58	2061.45			+				+			+	+
1082	1	1	4379.07	42.39	1856.29			+				+			+	+
1083	1	1	4307.17	43.82	1887.4			+				+			+	+
1084	1	1	4514.29	41.45	1871.17			+				+			+	+
1085	1	1	4018.46	45.09	1811.92			+				+			+	+
1086	1	1	4008.23	43.3	1735.56			+				+			+	+
1087	1	1	4274.85	44.05	1883.07			+				+			+	+
1088	1	1	4540.7	45.69	2074.65			+					+		+	+
1089	1	1	5218.54	43.45	2267.46			+					+		+	+
1090	1	1	3739.96	42.81	1601.08			+					+		+	+
1091	1	1	3951.67	48.2	1904.7			+					+		+	+
1092	1	1	4262.37	42.72	1820.89			+					+		+	+
1093	1	1	3999.57	42.09	1683.42			+					+		+	+
1094	1	1	3889.44	49.73	1934.22			+					+		+	+
1095	1	1	3293.01	44.93	1479.55			+					+		+	+
1096	1	1	4294.87	42.58	1828.75			+					+		+	+
1097	1	1	4613.73	42.49	1960.38			+					+			+
1098	1	1	4757.22	45.69	2173.57			+						+		+
1099	1	1	5436.19	46.83	2545.77			+					+			+
1100	1	1	4448.08	43.17	1920.23			+					+			+
1101	1	1	5085.07	45.13	2294.89			+					+			+
1102	1	1	4624.93	47.02	2174.64			+					+			+
1103	1	1	4498.27	46.97	2112.84			+					+			+
1104	1	1	3826.73	41.91	1603.78			+					+		+
1105	1	1	4292.97	45.44	1950.72			+					+
1106	1	1	4738.65	46.56	2206.32			+					+			+
1107	1	1	4695.91	44.96	2111.28			+					+			+
1108	1	1	4193.6	42.57	1785.21			+					+
1109	1	1	4365.17	44.87	1958.65			+					+
1110	1	1	4841.29	48.38	2342.22			+					+
1111	1	1	4369.91	42.87	1873.38			+					+
1112	1	1	3890.52	43.54	1693.93			+					+
1113	1	1	5184.27	43.07	2232.86			+					+
1114	1	1	4312.78	47.14	2033.04			+					+			+
1115	1	1	4082.36	48.93	1997.5			+					+			+
1116	1	1	3612.26	43.24	1561.94			+					+
1117	1	1	4952.14	46.45	2300.27			+					+
1118	1	1	3957.19	47.69	1887.19			+					+		+
1119	1	1	4491.22	48.37	2172.4			+					+			+
1120	1	1	399.496	46.36	185.206			+					+
1121	1	1	4301.6	43.58	1874.64			+					+
1122	1	1	4417.54	44.03	1945.04			+					+			+
1123	1	1	4203	46.17	1940.52			+						+		+
1124	1	1	5848.04	47.91	2801.79			+					+			+
1125	1	1	5362.44	43.34	2324.08			+					+			+
1126	1	1	4546.73	45.83	2083.77				+				+			+
1127	1	1	5214.77	45.75	2385.76				+				+		+	+
1128	1	1	4488.96	51.92	2330.67				+					+	+
1129	1	1	4203.76	40.97	1722.28				+				+		+	+
1130	1	1	4717.35	45.35	2139.32				+				+		+
1131	1	1	5095.4	40.75	2076.38				+				+		+	+
1132	1	1	5190	45.64	2368.72				+				+		+	+
1133	1	1	5300.17	45.41	2406.81				+				+		+
1134	1	1	5591.73	43.03	2406.12				+				+		+
1135	1	1	6292.63	49.05	3086.54				+				+		+
1136	1	1	5168.09	43.13	2229				+				+		+
1137	1	1	4851.22	44.52	2159.76				+				+		+	+
1138	1	1	6139.17	46.59	2860.24				+					+	+	+
1139	1	1	5372.63	48.02	2579.94				+					+	+	+
1140	1	1	5437.13	49.93	2714.76				+					+	+
1141	1	1	5440.13	46.63	2536.73				+					+	+
1142	1	1	4405.9	48.24	2125.41				+					+	+
1143	1	1	5212.74	47.61	2481.78				+					+	+
1144	1	1	5101.09	50.7	2586.25				+				+		+
1145	1	1	4748.34	45.05	2139.13				+				+		+
1146	1	1	3416.62	47.7	1629.73				+				+		+
1147	1	1	5180	45.79	2371.92				+				+		+
1148	1	1	5571.55	44.7	2490.48				+				+		+	+
1149	1	1	5047.01	46.67	2355.44				+				+		+	+
1150	1	1	4582.45	46.35	2123.96				+			+			+
1151	1	1	4438.93	44.07	1956.24				+			+			+	+
1152	1	1	6042.49	48.54	2933.03				+			+			+
1153	1	1	4645.76	44.46	2065.51				+			+			+
1154	1	1	4439.33	45.49	2019.45				+			+			+	+
1155	1	1	4997.41	46.81	2339.29				+			+			+
1156	1	1	4122.35	44.83	1848.05				+			+			+
1157	1	1	4173.48	44.02	1837.17				+			+			+	+
1158	1	1	4567.81	46.97	2145.5				+					+	+
1159	1	1	4717.17	49.26	2323.68				+					+	+	+
1160	1	1	5149.21	47.02	2421.16				+				+		+
1161	1	1	4406.08	38.81	1710				+				+		+	+
1162	1	1	5733.62	48.04	2754.43				+				+		+
1163	1	1	5188.81	41.14	2134.68				+				+		+
1164	1	1	6009.21	42.23	2537.69				+				+		+	+
1165	1	1	6197.99	48.63	3014.08				+				+		+	+
1166	1	1	4993.5	47.63	2378.41				+				+		+
1167	1	1	4814.92	49.02	2360.27				+				+		+
1168	1	1	4277.25	43.23	1849.06				+				+		+
1169	1	1	4967.66	46.98	2333.81				+				+		+	+
1170	1	1	5024.48	51.03	2563.99				+				+		+
1171	1	1	4647.77	50.4	2342.48				+				+		+
1172	1	1	4847.57	47.14	2285.15				+				+		+
1173	1	1	4814.75	45.26	2179.16				+				+		+	+
1174	1	1	2950.3	44.65	1317.31				+				+		+	+
1175	1	1	4763.33	46.07	2194.46				+			+			+
1176	1	1	4210.44	52.07	2192.38					+				+		+
1177	1	1	4933.31	48.87	2410.91					+			+		+	+
1178	1	1	4641.03	50.72	2353.93					+			+			+
1179	1	1	4437.88	47.17	2093.35					+			+			+
1180	1	1	3270.91	51.36	1679.94					+				+		+
1181	1	1	3683.59	47.62	1754.13					+			+			+
1182	1	1	4143.7	49.87	2066.46					+			+			+
1183	1	1	5033.72	46.31	2331.12					+			+			+
1184	1	1	5246.51	50.21	2634.27					+			+			+
1185	1	1	4631.87	47.58	2203.84					+			+			+
1186	1	1	4066.52	48.95	1990.56					+			+			+
1187	1	1	4526.46	46.9	2122.91					+			+			+
1188	1	1	4975.81	49.27	2451.58					+			+			+
1189	1	1	5682.43	51.2	2909.4					+			+			+
1190	1	1	3290.97	51.14	1683					+			+			+
1191	1	1	4470.23	44.86	2005.35					+			+			+
1192	1	1	5033.55	47.2	2375.84					+			+			+
1193	1	1	4418.58	48.89	2160.24					+			+			+
1194	1	1	3878.7	50.47	1957.58					+			+			+
1195	1	1	5034.19	51.1	2572.47					+			+			+
1196	1	1	5062.03	49.96	2528.99					+			+			+
1197	1	1	4305.31	48.75	2098.84					+			+			+
1198	1	1	4470.6	51.06	2282.69					+		+				+
1199	1	1	5033.43	50.31	2532.32					+			+			+
1200	1	1	5070.2	48.44	2456.01					+			+			+
1201	1	1	4242.6	49.21	2087.78					+			+			+
1202	1	1	5277.16	47.76	2520.37					+			+			+
1203	1	1	3476.4	49.19	1710.04					+			+			+
1204	1	1	4599.48	48.12	2213.27					+			+			+
1205	1	1	4520.42	49.72	2247.55					+			+			+
1206	1	1	4212.82	49.89	2101.78					+			+			+
1207	1	1	5307.09	49.21	2611.62					+			+			+
1208	1	1	6117.17	47.93	2931.96					+			+			+
1209	1	1	3685.04	46.89	1727.92					+			+			+
1210	1	1	2828.17	48.57	1373.64					+			+			+
1211	1	1	4433.8	50.59	2243.06					+			+			+
1212	1	1	3791.41	48.89	1853.62					+			+			+
1213	1	1	3661.34	45.98	1683.48					+			+			+
1214	1	1	4667.64	48.54	2265.67					+			+			+
1215	1	1	4545	50.58	2298.86					+			+			+
1216	1	1	3801.02	49.06	1864.78					+			+			+
1217	1	1	3977.57	49.87	1983.61					+			+			+
1218	1	1	3493.15	50.04	1747.97					+			+			+
1219	1	1	4344.28	49.79	2163.02					+			+			+
1220	1	1	4522.95	50.35	2277.31					+			+			+
1221	1	1	4973.85	51.78	2575.46					+			+			+
1222	1	1	5414	49.88	2700.5					+			+			+
1223	1	1	6080.42	47.96	2916.17					+		+				+
1224	1	1	5165.82	50.64	2615.97					+			+			+
1225	1	1	5240.21	48.83	2558.79					+			+			+
1226	1	1	4899.44	50.59	2478.63					+				+		+
1227	1	1	5078.29	52.13	2647.31					+			+			+
1228	1	1	4670.22	49.35	2304.76					+			+			+
1229	1	1	4669.46	53.03	2476.21					+			+			+
1230	1	1	3212.98	49.67	1595.89					+			+			+
1231	1	1	4943.73	53.02	2621.17					+			+			+
1232	1	1	4486.36	48.3	2166.91					+			+			+
1233	1	1	4821.78	51.19	2468.27					+			+			+
1234	1	1	3772.14	50.6	1908.7					+				+		+
1235	1	1	5732.23	53.37	3059.29					+			+			+
1236	1	1	4842.74	47.63	2306.6					+			+			+
1237	1	1	4627.73	52.87	2446.68					+			+			+
1238	1	1	2272.05	46.97	1067.18					+			+			+
1239	1	1	6021.35	51.03	3072.69					+			+			+
1240	1	1	4920.69	48.85	2403.76					+			+			+
1241	1	1	5256.69	48.37	2542.66					+			+			+
1242	1	1	3575.03	47.93	1713.51					+			+			+
1243	1	1	3960.62	45.89	1817.53					+			+			+
1244	1	1	4011.13	51.39	2061.32					+			+			+
1245	1	1	2852.29	53.09	1514.28					+			+			+
1246	1	1	4271.8	50.23	2145.72					+			+			+
1247	1	1	4126.31	49.71	2051.19					+			+			+
1248	1	1	4941.74	47.31	2337.94					+		+				+
1249	1	1	5257.38	49.58	2606.61					+			+			+
1250	1	1	5575.16	47.39	2642.07					+			+			+
1	1	2	6788.84	34.32	2329.93
2	1	2	4845.5	30.97	1500.65
3	1	2	5152	38.39	1977.85
4	1	2	5440.86	40.29	2192.12
5	1	2	5059.45	40.89	2068.81
6	1	2	4663.16	42.38	1976.25
7	1	2	4374.96	35.94	1572.36
8	1	2	5000.76	43.14	2157.33
9	1	2	4988.81	43.89	2189.59
10	1	2	4941.53	43.13	2131.28
11	1	2	5015.91	45.71	2292.77
12	1	2	5703.58	46.64	2660.15
13	1	2	5362.86	46.8	2509.82
14	1	2	5211.17	41.16	2144.92
15	1	2	6110.51	41.05	2508.37
16	1	2	5641.96	41.24	2326.74
17	1	2	4606.65	48.43	2231
18	1	2	5195.49	39.31	2042.35
19	1	2	6494.04	43.29	2811.27
20	1	2	5209.26	45	2344.17
21	1	2	4982.67	42.96	2140.55
22	1	2	6558.83	43.22	2834.73
23	1	2	4384.67	40.68	1783.68
24	1	2	4845.73	36.6	1773.54
25	1	2	5562.62	39.37	2190
26	1	2	6528.26	44.42	2899.85
27	1	2	4885	43.06	2103.48
28	1	2	3916.4	39.9	1562.65
29	1	2	3888.71	41.41	1610.32
30	1	2	4827.31	44.21	2134.15
31	1	2	4202.05	43.51	1828.31
32	1	2	5304.93	42.9	2275.81
33	1	2	2131.74	32.52	693.243
34	1	2	5323.55	35.11	1869.1
35	1	2	4646.8	35.06	1629.17
36	1	2	4148.58	41.07	1703.82
37	1	2	5365.85	41.69	2237.02
38	1	2	3735.64	35.75	1335.49
39	1	2	4557.23	43.94	2002.45
40	1	2	5583.92	40.73	2274.33
41	1	2	5211.99	42.11	2194.77
42	1	2	4911.29	39.26	1928.17
43	1	2	5292.21	40.64	2150.76
44	1	2	5598.6	37.17	2081
45	1	2	4827.97	38.3	1849.11
46	1	2	5544.75	42.15	2337.11
47	1	2	4327.93	35.65	1542.91
48	1	2	3367.33	39.39	1326.39
49	1	2	4510.62	36.56	1649.08
50	1	2	4789.65	39.41	1887.6
51	1	2	5897.08	32.91	1940.73
52	1	2	4798.72	36.47	1750.09
53	1	2	4606	39.77	1831.81
54	1	2	5553.32	37.72	2094.71
55	1	2	4262.03	37.92	1616.16
56	1	2	4113.32	39.97	1644.09
57	1	2	5164.2	42.26	2182.39
58	1	2	5392.57	40.34	2175.36
59	1	2	1821.53	41.78	761.035
60	1	2	3738.32	41.52	1552.15
61	1	2	4233.54	37.5	1587.58
62	1	2	5029.17	38.7	1946.29
63	1	2	4027	43.2	1739.67
64	1	2	5228.77	39.45	2062.75
65	1	2	4940.85	42.91	2120.12
66	1	2	4302.74	42.59	1832.54
67	1	2	4539.38	37.58	1705.9
68	1	2	5199.44	39.92	2075.62
69	1	2	4830.49	38.99	1883.41
70	1	2	4319.67	41.62	1797.85
71	1	2	4764	41.29	1967.05
72	1	2	3229.45	38.03	1228.16
73	1	2	4282.62	39.67	1698.92
74	1	2	4596.02	35.18	1616.88
75	1	2	5555.38	40.05	2224.93
76	1	2	6502.1	39.93	2596.29
77	1	2	4672.71	36.34	1698.06
78	1	2	4318.74	42.83	1849.72
79	1	2	5151.04	32.6	1679.24
80	1	2	4605.13	38.89	1790.94
81	1	2	4432.43	37.11	1644.87
82	1	2	4860.44	38.73	1882.45
83	1	2	4895.91	34.24	1676.36
84	1	2	4739.67	40.38	1913.88
85	1	2	3942.95	38.27	1508.97
86	1	2	4813.91	41.69	2006.92
87	1	2	4192.39	38.95	1632.94
88	1	2	3651.97	37.91	1384.46
89	1	2	4006.01	40.01	1602.81
90	1	2	5425.06	40.21	2181.42
91	1	2	4145.3	45.26	1876.17
92	1	2	4494.42	41.33	1857.54
93	1	2	5075.4	44.07	2236.73
94	1	2	4323.43	43.52	1881.56
95	1	2	4686.89	46.14	2162.53
96	1	2	4704.59	41.35	1945.35
97	1	2	4015.36	38.11	1530.25
98	1	2	4005.38	34.66	1388.27
99	1	2	4075.47	34.75	1416.23
100	1	2	4809.21	38.24	1839.04
101	1	2	4537.16	41.64	1889.27
102	1	2	4833.55	35.63	1722.19
103	1	2	4914.67	42.69	2098.07
104	1	2	3879.36	38.18	1481.14
105	1	2	5764.24	36.45	2101.07
106	1	2	3494.58	38.26	1337.03
107	1	2	4783.57	32.16	1538.4
108	1	2	4577.17	41.66	1906.85
109	1	2	4332.02	39.67	1718.51
110	1	2	5911.99	41.7	2465.3
111	1	2	5521.81	41.52	2292.66
112	1	2	5730.6	48.78	2795.39
113	1	2	4765.38	45.69	2177.3
114	1	2	5702.06	47.03	2681.68
115	1	2	3697.54	47.5	1756.33
116	1	2	5845.47	47.74	2790.63
117	1	2	4858.16	48.26	2344.55
118	1	2	5524.33	44.62	2464.96
119	1	2	5341.41	45.65	2438.35
120	1	2	4252.42	45.49	1934.43
121	1	2	4425.82	46.82	2072.17
122	1	2	4645.12	46.48	2159.05
123	1	2	4412.76	38.89	1716.12
124	1	2	4404.52	39.03	1719.09
125	1	2	3504.09	37.41	1310.88
126	1	2	5778.14	39.58	2286.99
127	1	2	4929.95	38.16	1881.27
128	1	2	6115.67	39.67	2426.09
129	1	2	4846.95	37.78	1831.18
130	1	2	5583.62	35.46	1979.95
131	1	2	5287.34	41.02	2168.87
132	1	2	5534.02	39.19	2168.78
133	1	2	4987.23	38.43	1916.59
134	1	2	5663.1	41.01	2322.44
135	1	2	4066.33	45.03	1831.07
136	1	2	4372.74	42.32	1850.54
137	1	2	5182.05	41	2124.64
138	1	2	5016.9	43.75	2194.89
139	1	2	5822.69	39.89	2322.67
140	1	2	5124.35	40.26	2063.06
141	1	2	4726.88	38.81	1834.5
142	1	2	5251.32	37.75	1982.37
143	1	2	3766.39	36.79	1385.65
144	1	2	4468.84	35.5	1586.44
145	1	2	5023.24	40.27	2022.86
146	1	2	4726.42	39.6	1871.66
147	1	2	5668.14	43.51	2466.21
148	1	2	5324.51	44.41	2364.61
149	1	2	6371.34	37.44	2385.43
150	1	2	5418.82	38.9	2107.92
151	1	2	4814.46	44.58	2146.29
152	1	2	5636.8	40.64	2290.79
153	1	2	4884.98	42.04	2053.65
154	1	2	5618.57	44.26	2486.78
155	1	2	4981.01	38.35	1910.22
156	1	2	5059.33	42.78	2164.38
157	1	2	5172.36	39.29	2032.22
158	1	2	4324.33	34.87	1507.9
159	1	2	5457.55	42.44	2316.18
160	1	2	6182.74	46.07	2848.39
161	1	2	4319.89	41.62	1797.94
162	1	2	4854.28	40.9	1985.4
163	1	2	3955.04	44.2	1748.13
164	1	2	5003.26	41	2051.34
165	1	2	4485.71	36.39	1632.35
166	1	2	5624.81	43.3	2435.54
167	1	2	5107.87	38.66	1974.7
168	1	2	4898.42	36.89	1807.03
169	1	2	4946.45	44.25	2188.8
170	1	2	4712.22	41.61	1960.75
171	1	2	4752.92	45.25	2150.7
172	1	2	5083.16	36.31	1845.7
173	1	2	5024.17	47.76	2399.54
174	1	2	5759.91	41.41	2385.18
175	1	2	5077.57	44.27	2247.84
176	1	2	4886.01	40.96	2001.31
177	1	2	4678.91	38.07	1781.26
178	1	2	4320.9	38.01	1642.37
179	1	2	4577.85	41.89	1917.66
180	1	2	5381.9	37.32	2008.53
181	1	2	4096.39	33.17	1358.77
182	1	2	4452.89	39.79	1771.8
183	1	2	5458.88	42.92	2342.95
184	1	2	5342.68	42.06	2247.13
185	1	2	5776.15	39	2252.7
186	1	2	3105.22	38.5	1195.51
187	1	2	3360.9	39.1	1314.11
188	1	2	3651.48	40.53	1479.94
189	1	2	3716.52	45.59	1694.36
190	1	2	4290.89	37.82	1622.81
191	1	2	4207.31	36.8	1548.29
192	1	2	4393.54	41.87	1839.58
193	1	2	4254.42	48.65	2069.78
194	1	2	3508.58	41.18	1444.83
195	1	2	4480.92	44.83	2008.8
196	1	2	4296.83	44.02	1891.46
197	1	2	5023.52	43.44	2182.22
198	1	2	4343.76	46.19	2006.38
199	1	2	5558.04	39.6	2200.98
200	1	2	5336.85	43.18	2304.45
201	1	2	5540.33	45.88	2541.9
202	1	2	4249.37	43.35	1842.1
203	1	2	5872.31	47.78	2805.79
204	1	2	4544.33	45.58	2071.31
205	1	2	4884.73	44.06	2152.21
206	1	2	4513.98	44.02	1987.05
207	1	2	4738.3	48.76	2310.4
208	1	2	5113.74	45.78	2341.07
209	1	2	4552.2	45.66	2078.54
210	1	2	4646.03	46.17	2145.07
211	1	2	4513.62	49.43	2231.08
212	1	2	4576.23	44.73	2046.95
213	1	2	4521.75	45.61	2062.37
214	1	2	4162.55	42.31	1761.17
215	1	2	5840.26	47.08	2749.6
216	1	2	3058.3	41.22	1260.63
217	1	2	4612.67	44.48	2051.72
218	1	2	4570.41	48.83	2231.73
219	1	2	4411.7	44.91	1981.3
220	1	2	5401.67	48.97	2645.2
221	1	2	5751.09	43.71	2513.8
222	1	2	5379.72	48.38	2602.71
223	1	2	3466.11	47	1629.07
224	1	2	4774.33	40.42	1929.78
225	1	2	5756.11	43.83	2522.9
226	1	2	5551.82	46.8	2598.25
227	1	2	4661.53	48.48	2259.91
228	1	2	5279.81	49.29	2602.42
229	1	2	4385.53	52.39	2297.58
230	1	2	5199.56	44.95	2337.2
231	1	2	4347.35	43.07	1872.4
232	1	2	3624.89	40.46	1466.63
233	1	2	4048.59	43.94	1778.95
234	1	2	4016.1	41.64	1672.3
235	1	2	3946.66	46.29	1826.91
236	1	2	4775.73	41.82	1997.21
237	1	2	5357.52	40.96	2194.44
238	1	2	4510.45	39.54	1783.43
239	1	2	4636.93	48.96	2270.24
240	1	2	4443.14	45.75	2032.74
241	1	2	4606.38	44.92	2069.19
242	1	2	3727.89	41.43	1544.46
243	1	2	5402.82	47.77	2580.93
244	1	2	4533.82	45.81	2076.94
245	1	2	4550.17	46.04	2094.9
246	1	2	4198.11	45.36	1904.26
247	1	2	5494.6	49.09	2697.3
248	1	2	4178.45	44.11	1843.11
249	1	2	4071.24	39.27	1598.78
250	1	2	5307.99	39.88	2116.83
251	1	2	5663.29	42.32	2396.7
252	1	2	4161.48	41.96	1746.16
253	1	2	4493.64	42.78	1922.38
254	1	2	5400.42	45.6	2462.59
255	1	2	4825.04	43.48	2097.93
256	1	2	3953.87	46.95	1856.34
257	1	2	4128.57	45.06	1860.33
258	1	2	5296.31	45.04	2385.46
259	1	2	4725.17	40.93	1934.01
260	1	2	4488.28	46.43	2083.91
261	1	2	4570.08	46.53	2126.46
262	1	2	5031.54	45.47	2287.84
263	1	2	4419.25	40.33	1782.28
264	1	2	4217.34	37.45	1579.39
265	1	2	4783.82	39.19	1874.78
266	1	2	5042.46	41.45	2090.1
267	1	2	4242.15	41.77	1771.95
268	1	2	4847.29	39.16	1898.2
269	1	2	5947.51	37.43	2226.15
270	1	2	4831.97	38.23	1847.26
271	1	2	5068.51	41.41	2098.87
272	1	2	5157.3	42	2166.07
273	1	2	5148.57	47	2419.83
274	1	2	4501.57	39.75	1789.38
275	1	2	5329.78	41.83	2229.45
276	1	2	5737.96	39.18	2248.13
277	1	2	5188.86	44.04	2285.17
278	1	2	5372.87	37.85	2033.63
279	1	2	4851.85	40.26	1953.35
280	1	2	5067.42	38.12	1931.7
281	1	2	5401.24	40.62	2193.98
282	1	2	5145.51	35.89	1846.72
283	1	2	5374.8	38.49	2068.76
284	1	2	4922.63	42.05	2069.97
285	1	2	5033.79	39.38	1982.31
286	1	2	3708.35	39.35	1459.23
287	1	2	5252.36	42.1	2211.24
288	1	2	5071.19	37.15	1883.95
289	1	2	4897.08	37.43	1832.98
290	1	2	4977.01	33.91	1687.71
291	1	2	5031.52	38.03	1913.49
292	1	2	5789.66	36.71	2125.39
293	1	2	5828.57	37.33	2175.81
294	1	2	5730.43	39.83	2282.43
295	1	2	4993.6	34.67	1731.28
296	1	2	4814.29	42.1	2026.81
297	1	2	5189.09	41.88	2173.19
298	1	2	4174.38	46.77	1952.36
299	1	2	4650.58	40.44	1880.69
300	1	2	5251.24	42.86	2250.68
301	1	2	4975.02	40.11	1995.48
302	1	2	4844.86	38.09	1845.41
303	1	2	4924.14	46.58	2293.66
304	1	2	5243.98	36.77	1928.21
305	1	2	4780.16	38.69	1849.44
306	1	2	5168.3	39.41	2036.83
307	1	2	4482.79	38.01	1703.91
308	1	2	5042.83	43.04	2170.43
309	1	2	5077.08	38.19	1938.94
310	1	2	4125.52	35.32	1457.13
311	1	2	4531.72	36.39	1649.09
312	1	2	4456.36	39.13	1743.77
313	1	2	4969.5	40.49	2012.15
314	1	2	5480.06	37.82	2072.56
315	1	2	4100.96	40.38	1655.97
316	1	2	4104.08	34.42	1412.62
317	1	2	4861	33.13	1610.45
318	1	2	4412.91	36.44	1608.06
319	1	2	3996.24	33.71	1347.13
320	1	2	4844.86	39.67	1921.96
321	1	2	4758.04	36.79	1750.48
322	1	2	4241.73	40.45	1715.78
323	1	2	4444.85	46.45	2064.63
324	1	2	4843.15	40.33	1953.24
325	1	2	5863.72	44.49	2608.77
326	1	2	5235.31	38.27	2003.55
327	1	2	4434.99	37.34	1656.03
328	1	2	4241.22	36.16	1533.63
329	1	2	4556.28	39.94	1819.78
330	1	2	5324.74	39.23	2088.89
331	1	2	4585.96	35.99	1650.49
332	1	2	5064.99	39.44	1997.63
333	1	2	4761.8	35.91	1709.96
334	1	2	4705.46	40.25	1893.95
335	1	2	3261.22	35.35	1152.84
336	1	2	5180.43	37.15	1924.53
337	1	2	4313.58	33.61	1449.79
338	1	2	4886.39	34.24	1673.1
339	1	2	4699	40.63	1909.21
340	1	2	5117.19	41.22	2109.31
341	1	2	4810.79	43.04	2070.56
342	1	2	4849.44	40.06	1942.68
343	1	2	4147.8	44.34	1839.13
344	1	2	5174.67	39.46	2041.93
345	1	2	4144.62	39.17	1623.45
346	1	2	4502.02	37.73	1698.61
347	1	2	4031.08	40.33	1625.73
348	1	2	4714.7	46.51	2192.81
349	1	2	4613.47	40.31	1859.69
350	1	2	4676.68	44.58	2084.86
351	1	2	4958.46	35.47	1758.77
352	1	2	4776.79	35.12	1677.61
353	1	2	5174.49	36.83	1905.77
354	1	2	4662.02	38.32	1786.49
355	1	2	4142.49	40.97	1697.18
356	1	2	5263.88	31.18	1641.28
357	1	2	4748.89	40.17	1907.63
358	1	2	5048.38	36.7	1852.76
359	1	2	4879.2	41.45	2022.43
360	1	2	3782.47	39.18	1481.97
361	1	2	4938.54	42.33	2090.48
362	1	2	5552.65	42.6	2365.43
363	1	2	4242.47	42.37	1797.54
364	1	2	5255.63	40.95	2152.18
365	1	2	4175.44	44.74	1868.09
366	1	2	5755.89	41.34	2379.49
367	1	2	5022.71	42.88	2153.74
368	1	2	4385.71	42.05	1844.19
369	1	2	4227.67	38.39	1623
370	1	2	4377.3	37.34	1634.49
371	1	2	4037.62	37.49	1513.71
372	1	2	4792.33	38.15	1828.27
373	1	2	4817.46	47.03	2265.65
374	1	2	4185.49	41.16	1722.75
375	1	2	5240.32	45.06	2361.29
376	1	2	5031.72	38.98	1961.36
377	1	2	4532.71	36.06	1634.5
378	1	2	4430.71	42	1860.9
379	1	2	5334.32	40.29	2149.2
380	1	2	5115.7	38.81	1985.4
381	1	2	5486.93	38.94	2136.61
382	1	2	5308.07	38.15	2025.03
383	1	2	6171.86	38.01	2345.92
384	1	2	5249.81	36.91	1937.7
385	1	2	4522.25	41.37	1870.85
386	1	2	4743.63	36.64	1738.07
387	1	2	4377.01	37.84	1656.26
388	1	2	4416.12	42.14	1860.95
389	1	2	4105.52	40.53	1663.97
390	1	2	4636.18	41.6	1928.65
391	1	2	3964.3	40.73	1614.66
392	1	2	4979.04	41.77	2079.74
393	1	2	5102.86	38.6	1969.7
394	1	2	4513.16	44.28	1998.43
395	1	2	3787.22	40.29	1525.87
396	1	2	4776.79	35.95	1717.26
397	1	2	4060.67	40.43	1641.73
398	1	2	4556.84	44.81	2041.92
399	1	2	4831.97	40.63	1963.23
400	1	2	5348.43	40.67	2175.21
401	1	2	5020.61	41.54	2085.56
402	1	2	4716.98	42.43	2001.42
403	1	2	4942.5	38.24	1890.01
404	1	2	5093.16	40.83	2079.54
405	1	2	4969.5	40.44	2009.67
406	1	2	4980.55	41.14	2049
407	1	2	5353.6	39.89	2135.55
408	1	2	4512.23	41.45	1870.32
409	1	2	4894.74	39.88	1952.02
410	1	2	3778.99	42.16	1593.22
411	1	2	3728.81	38.66	1441.56
412	1	2	4797.75	40.81	1957.96
413	1	2	5027.29	43.51	2187.37
414	1	2	5675.51	42.14	2391.66
415	1	2	4518.39	42.07	1900.89
416	1	2	4723.26	41.68	1968.65
417	1	2	5235.31	41.81	2188.88
418	1	2	4631.01	42.59	1972.35
419	1	2	4318.84	40.9	1766.41
420	1	2	4761.8	41.19	1961.38
421	1	2	5116.52	40.48	2071.17
422	1	2	4679.29	39.96	1869.85
423	1	2	3959.94	45.71	1810.09
424	1	2	4833.45	39.69	1918.4
425	1	2	4986.07	41.82	2085.17
426	1	2	5168.3	42.38	2190.32
427	1	2	4730.4	42.82	2025.56
428	1	2	4937.08	40.41	1995.07
429	1	2	4861	39.65	1927.38
430	1	2	3610.53	43.48	1569.86
431	1	2	5200	41.03	2133.56
432	1	2	5401.24	40.76	2201.54
433	1	2	5427.74	42.02	2280.73
434	1	2	5232.47	40.99	2144.79
435	1	2	4999.1	39.92	1995.64
436	1	2	3855.51	41.33	1593.48
437	1	2	6010.5	40.82	2453.49
438	1	2	5171.43	39.9	2063.4
439	1	2	5563.64	42.46	2362.32
440	1	2	5371.43	39.38	2115.27
441	1	2	5450.91	40.66	2216.34
442	1	2	5650.8	40.59	2293.66
443	1	2	5304.4	43.03	2282.48
444	1	2	4991.59	43.67	2179.83
445	1	2	4979.04	41.13	2047.88
446	1	2	5013.72	41.16	2063.65
447	1	2	5333.23	42.18	2249.55
448	1	2	4182.92	45.57	1906.16
449	1	2	4668.15	40.7	1899.94
450	1	2	5617.59	42.63	2394.78
451	1	2	4871.75	42.76	2083.16
452	1	2	5306.97	44.59	2366.38
453	1	2	4362.76	43.62	1903.04
454	1	2	5264.4	41.15	2166.3
455	1	2	4756.66	42.37	2015.4
456	1	2	5847.7	41.91	2450.77
457	1	2	5427.74	39.96	2168.92
458	1	2	5594.83	40.73	2278.77
459	1	2	4294.78	40.87	1755.28
460	1	2	4824.21	41.11	1983.23
461	1	2	4416.08	41.69	1841.07
462	1	2	4946.5	42.61	2107.7
463	1	2	5085.07	42.2	2145.9
464	1	2	5098.8	44.28	2257.75
465	1	2	4983.37	41.96	2091.02
466	1	2	4424.72	41.43	1833.16
467	1	2	4969.95	41.2	2047.62
468	1	2	5682.18	41.5	2358.11
469	1	2	4281	41.89	1793.31
470	1	2	4673.31	41.31	1930.54
471	1	2	5372.87	40.72	2187.83
472	1	2	5246.74	42.14	2210.98
473	1	2	4740.87	44.58	2113.48
474	1	2	4801.48	38.83	1864.41
475	1	2	5853.48	43.31	2535.14
476	1	2	5048.52	41.64	2102.21
477	1	2	4357.98	40.25	1754.09
478	1	2	5133.52	40.64	2086.26
479	1	2	4550.56	41.7	1897.58
480	1	2	5370.48	43.27	2323.81
481	1	2	4664.67	39.04	1821.09
482	1	2	3545.15	41.22	1461.31
483	1	2	5388.44	41.53	2237.82
484	1	2	4459.84	43.17	1925.31
485	1	2	4781.65	37.97	1815.59
486	1	2	4951.69	37.03	1833.61
487	1	2	5440.69	40.32	2193.69
488	1	2	5295.87	40.15	2126.29
489	1	2	4889.37	44.29	2165.5
490	1	2	4755.35	40.15	1909.27
491	1	2	4328.89	38.45	1664.46
492	1	2	4769.95	41.29	1969.51
493	1	2	5226.32	37.51	1960.39
494	1	2	5038.46	42.22	2127.24
495	1	2	4856.08	38.16	1853.08
496	1	2	4836.98	38.37	1855.95
497	1	2	4957.08	39.97	1981.34
498	1	2	3754.04	46.19	1733.99
499	1	2	4861	40.12	1950.23
500	1	2	5588.64	42.71	2386.91
501	1	2	4835.02	36.72	1775.42
502	1	2	4622.08	36.36	1680.59
503	1	2	5074.77	39.2	1989.31
504	1	2	5056.18	41.24	2085.17
505	1	2	5139.21	42.67	2192.9
506	1	2	4830.37	41.26	1993.01
507	1	2	5012.82	40.6	2035.21
508	1	2	4618.52	39.94	1844.64
509	1	2	4706.18	41.49	1952.59
510	1	2	4926.97	38.07	1875.7
511	1	2	5023.43	40.53	2036
512	1	2	4163.45	40.14	1671.21
513	1	2	4963.94	39.67	1969.19
514	1	2	4677.54	39.37	1841.55
515	1	2	4164.4	36.03	1500.43
516	1	2	5070.21	37.94	1923.64
517	1	2	5646.58	40.15	2267.1
518	1	2	4633.99	39.8	1844.33
519	1	2	4866.36	39.49	1921.73
520	1	2	5305.58	37.88	2009.75
521	1	2	4905.49	42.62	2090.72
522	1	2	4809.94	37.11	1784.97
523	1	2	4292.1	46.27	1985.95
524	1	2	4542.11	42.39	1925.4
525	1	2	4975.38	43.92	2185.19
526	1	2	3972.16	37.39	1485.19
527	1	2	5501.61	41.45	2280.42
528	1	2	5486.92	44.53	2443.32
529	1	2	4784.82	44.22	2115.85
530	1	2	4356.98	44.14	1923.17
531	1	2	4314.1	41	1768.78
532	1	2	5001.56	42.77	2139.17
533	1	2	4654.11	41.62	1937.04
534	1	2	3573.94	38.17	1364.17
535	1	2	4581.71	40.08	1836.35
536	1	2	4081.44	38.83	1584.82
537	1	2	5081.41	43.25	2197.71
538	1	2	4437.7	43.17	1915.75
539	1	2	4397.13	40.24	1769.41
540	1	2	2597.32	39.55	1027.24
541	1	2	4594.17	45.87	2107.35
542	1	2	5102.55	44.43	2267.06
543	1	2	4907.34	38.23	1876.08
544	1	2	4603.6	38.07	1752.59
545	1	2	4434.6	37.65	1669.63
546	1	2	5218.29	43.26	2257.43
547	1	2	5050.88	40.1	2025.4
548	1	2	3366.5	48.11	1619.62
549	1	2	4339.96	41.86	1816.71
550	1	2	5531.04	46.89	2593.51
551	1	2	5201.62	38.89	2022.91
552	1	2	4650.18	41.54	1931.69
553	1	2	4016.04	43.08	1730.11
554	1	2	4704.14	42.98	2021.84
555	1	2	4822.52	42.22	2036.07
556	1	2	3978.5	45.72	1818.97
557	1	2	5377.76	43.91	2361.37
558	1	2	5738.23	43.66	2505.31
559	1	2	5007.16	43.48	2177.11
560	1	2	4759.12	42.46	2020.72
561	1	2	5134.26	42.27	2170.25
562	1	2	4371.21	39.64	1732.75
563	1	2	5326.48	39.31	2093.84
564	1	2	4430.3	38.93	1724.72
565	1	2	5055.69	42.93	2170.41
566	1	2	4642.39	42.1	1954.45
567	1	2	5565.67	43.8	2437.76
568	1	2	4830.29	43.93	2121.95
569	1	2	4977.87	41.17	2049.39
570	1	2	4475.74	38.83	1737.93
571	1	2	5370.47	42.89	2303.4
572	1	2	4195.82	44.01	1846.58
573	1	2	4901.38	46.53	2280.61
574	1	2	4719.2	41.32	1949.98
575	1	2	4981.99	45.77	2280.26
576	1	2	5266.08	44.23	2329.19
577	1	2	4904.21	42.52	2085.27
578	1	2	5887.42	42.46	2499.8
579	1	2	4561.74	39.75	1813.29
580	1	2	5355.43	42.48	2274.99
581	1	2	4609.7	41.97	1934.69
582	1	2	4875.84	41.02	2000.07
583	1	2	4755.65	42.48	2020.2
584	1	2	4366.14	39.62	1729.86
585	1	2	4592.68	38.33	1760.38
586	1	2	5020.19	40.33	2024.64
587	1	2	4682.57	43.27	2026.15
588	1	2	4268.12	37.39	1595.85
589	1	2	4975.06	38.26	1903.46
590	1	2	4795.57	44.58	2137.87
591	1	2	4735.2	40.32	1909.23
592	1	2	4094.66	41.85	1713.61
593	1	2	3945.6	43.22	1705.29
594	1	2	4571.2	43.3	1979.33
595	1	2	4690.31	39.34	1845.17
596	1	2	4663.29	42.22	1968.84
597	1	2	4393.5	43.94	1930.5
598	1	2	3276.27	49.74	1629.62
599	1	2	4580.22	44.53	2039.57
600	1	2	5378.61	47.14	2535.48
601	1	2	4827.81	42.76	2064.37
602	1	2	2900.28	43.1	1250.02
603	1	2	5108.22	46.03	2351.31
604	1	2	4771.43	43.49	2075.09
605	1	2	5742.92	44.73	2568.81
606	1	2	5108.55	43.87	2241.12
607	1	2	4697.94	42.38	1990.99
608	1	2	5600.92	42.02	2353.51
609	1	2	5336.82	41.7	2225.45
610	1	2	4245.33	40.39	1714.69
611	1	2	5032.88	38.54	1939.67
612	1	2	5407.09	41.68	2253.68
613	1	2	5451.31	43.44	2368.05
614	1	2	5275.62	40.68	2146.12
615	1	2	3976.78	43.29	1721.55
616	1	2	4538.28	41.59	1887.47
617	1	2	4578.17	42.57	1948.93
618	1	2	4327.58	42.41	1835.33
619	1	2	4881.43	41.52	2026.77
620	1	2	5667.64	41.61	2358.31
621	1	2	4793.53	41.96	2011.36
622	1	2	4994.87	40.29	2012.43
623	1	2	4022.16	47.38	1905.7
624	1	2	4188.31	43.35	1815.63
625	1	2	5129.59	46.29	2374.49
626	1	2	5215.17	42.02	2191.41
627	1	2	5338.66	44.35	2367.7
628	1	2	5114.54	44.52	2276.99
629	1	2	5528.09	46.12	2549.56
630	1	2	3837.18	42.78	1641.55
631	1	2	5592.65	46.77	2615.68
632	1	2	5713.32	41.21	2354.46
633	1	2	5571.92	45.55	2538.01
634	1	2	4255.51	44.62	1898.81
635	1	2	5026.85	43.49	2186.18
636	1	2	4362.33	44.13	1925.09
637	1	2	4247.35	45.55	1934.67
638	1	2	4036.25	43.53	1756.98
639	1	2	3970.26	42.16	1673.86
640	1	2	4347.71	41.74	1814.73
641	1	2	4955.06	44.2	2190.13
642	1	2	5366.1	42.97	2305.81
643	1	2	5049.52	44.08	2225.83
644	1	2	5420.76	43.61	2364
645	1	2	4877.85	42.73	2084.3
646	1	2	4848.9	40.47	1962.35
647	1	2	4060.01	43.24	1755.55
648	1	2	4398.15	47.47	2087.8
649	1	2	5283.78	41.51	2193.3
650	1	2	4449.97	42.78	1903.7
651	1	2	4833.08	44.19	2135.74
652	1	2	4665.88	43.37	2023.59
653	1	2	4373	43.97	1922.81
654	1	2	4502.08	42.74	1924.19
655	1	2	3791.01	42.64	1616.49
656	1	2	5322.7	43.95	2339.33
657	1	2	5336.91	38.55	2057.38
658	1	2	5997.92	44.92	2694.27
659	1	2	4477.8	42.49	1902.62
660	1	2	4008.37	43.15	1729.61
661	1	2	4770.76	44.4	2118.22
662	1	2	5073	42.29	2145.37
663	1	2	4480.04	46.64	2089.49
664	1	2	5173.73	40.59	2100.02
665	1	2	4044.26	41.94	1696.16
666	1	2	4862.34	41.58	2021.76
667	1	2	5084.46	40.89	2079.03
668	1	2	5216.94	41.27	2153.03
669	1	2	4276.06	41.52	1775.42
670	1	2	5023.94	43.09	2164.82
671	1	2	4949.36	44.72	2213.35
672	1	2	4684.8	39.67	1858.46
673	1	2	4303.64	48.57	2090.28
674	1	2	4846.24	42.19	2044.63
675	1	2	3130.02	45.08	1411.01
676	1	2	4493.35	41.47	1863.39
677	1	2	5183.18	45.39	2352.64
678	1	2	5019.57	41.36	2076.1
679	1	2	4858.41	42.31	2055.59
680	1	2	2971.59	41.44	1231.43
681	1	2	4113.78	43.22	1777.98
682	1	2	3786.22	39.49	1495.18
683	1	2	6028.66	43.89	2645.98
684	1	2	4100.76	43.09	1767.02
685	1	2	4435.71	44.56	1976.55
686	1	2	5009.78	44.88	2248.39
687	1	2	5372.48	35.84	1925.5
688	1	2	4877.6	44.17	2154.43
689	1	2	4538.31	40.92	1857.08
690	1	2	4611.51	43.62	2011.54
691	1	2	3953.66	44.29	1751.08
692	1	2	4060.2	35.48	1440.56
693	1	2	4766.06	35.17	1676.22
694	1	2	4582.89	39.94	1830.41
695	1	2	4050.96	40.18	1627.68
696	1	2	4734.75	39.44	1867.39
697	1	2	4518.7	41.36	1868.93
698	1	2	4326.51	48.73	2108.31
699	1	2	4741.26	42.16	1998.91
700	1	2	3742.05	45.91	1717.97
701	1	2	3943.3	42.36	1670.38
702	1	2	4296.77	41.84	1797.77
703	1	2	4923.91	41.83	2059.67
704	1	2	3882.25	45.13	1752.06
705	1	2	3837.1	39.79	1526.78
706	1	2	4684.07	41.39	1938.74
707	1	2	4210.08	37.75	1589.31
708	1	2	5073.14	42.02	2131.73
709	1	2	5973.84	43.06	2572.34
710	1	2	4164.95	42.28	1760.94
711	1	2	4663.56	44.06	2054.77
712	1	2	4397	44.43	1953.59
713	1	2	4519.89	41.48	1874.85
714	1	2	4556.53	43	1959.31
715	1	2	3748.97	43.84	1643.55
716	1	2	4156.73	39.6	1646.06
717	1	2	5699.61	42.42	2417.77
718	1	2	4516.92	41.7	1883.55
719	1	2	4046.46	41.58	1682.52
720	1	2	4892.29	42.57	2082.65
721	1	2	4990.72	40.81	2036.71
722	1	2	4124.49	49.16	2027.6
723	1	2	3610.92	50.63	1828.21
724	1	2	4465.21	41.74	1863.78
725	1	2	3514.77	46	1616.79
726	1	2	3746.31	49.22	1843.93
727	1	2	3815.7	48.06	1833.82
728	1	2	3611.87	50.01	1806.3
729	1	2	4302.31	48.15	2071.56
730	1	2	5061.44	49.28	2494.28
731	1	2	4029.02	49.95	2012.5
732	1	2	4030.56	46.56	1876.63
733	1	2	4523.56	51.45	2327.37
734	1	2	3906.22	46.71	1824.59
735	1	2	4725.35	45.31	2141.05
736	1	2	4133.46	45.56	1883.2
737	1	2	4503.58	52.44	2361.68
738	1	2	2891.74	47.95	1386.59
739	1	2	3459.87	45.67	1580.12
740	1	2	5184.58	44.57	2310.77
741	1	2	4483.89	48.01	2152.72
742	1	2	5202.86	45.52	2368.34
743	1	2	4527.07	42.9	1942.11
744	1	2	4318.76	49.73	2147.72
745	1	2	4272.45	47.53	2030.7
746	1	2	4384.11	47.77	2094.29
747	1	2	3827.02	49.22	1883.66
748	1	2	2925.82	50.32	1472.27
749	1	2	5215.09	42.55	2219.02
[truncated: 13,001 more rows]
